# Supplementary material for: Genetic Diversity and Expanded Phenotypes in Dystonia: Insights From Large‐Scale Exome Sequencing
Source: Ann Clin Transl Neurol. 2025 Jun 18;12(8):1648–59. doi: 10.1002/acn3.70100 (PMC12343315; doi:10.1002/acn3.70100)
Supplement: Supplementary file 2 — Data S2. [file ACN3-12-1648-s002.xlsx]

## Sheet: Table 1 - Dystonia genes
Supplementary Table 1: List of dystonia-linked genes (gene panel) considered in the analysis
Gene	Reference (Pubmed ID)	Reference2 (Pubmed ID or link)	Mode of inheritance (Literature)	Gene category	Associated phenotype
AADC	31935764		AR	Neurodevelopmental delay gene that frequently includes dystonia as a phenotype	Recessive dopamine deficiency, early-onset global DD, hypotonia and dystonia; heterozygous carriers have moderately reduced enzyme activity
AARS	28849312	25817015	AD/AR	Gene usually linked to another neurological disorder where dystonia has been rarely reported	AD: axonal neuropathy (Charcot-Marie-Tooth2); AR: severe epileptic encephalopathy
AARS2	28849312		AR	Neurodevelopmental delay gene that frequently includes dystonia as a phenotype	Leukoencephalopathy, cardiomyopathy, tremor, dystonia, ataxia, chorea
ACAT1	35481685		AR	Established dystonia gene	DYT/CHOR
ACBD6	37951597		AR	Gene usually linked to another neurological disorder where dystonia has been rarely reported	Neurodevelopmental syndrome accompanied by complex and progressive cognitive and movement disorders
ACOX1	28849312		AR	Gene usually linked to another neurological disorder where dystonia has been rarely reported	Peroxisomal acyl-CoA oxidase deficiency; hypotonia, seizures, DD
ACSF3	28849312		AR	Neurodevelopmental delay gene that frequently includes dystonia as a phenotype	Metabolic disorder, dystonia can be present
ACTB	35481685		AD	Established dystonia gene	DYT, deafness
ADAR	35481685		AD/AR	Established dystonia gene	DYT/CHOR prefix, Aicardi-Goutières syndrome (dystonia in ~40%), spastic paraparesis. linked to characteristic interferon signature
ADCK3	33098801		AR	Gene usually linked to another neurological disorder where dystonia has been rarely reported	ATX prefix; ataxia combined with developmental delay, muscle weakness, exercise intolerance, myoclonus, headache, stroke-like episodes, seizures
ADCY5	35481685	33098801	AD	Movement disorder gene that frequently includes prominent dystonia as a phenotype	Pleiotropic dyskinesia (choreatic, myoclonic, dystonic)
AFG3L2	28849312	33098801	AD	Gene usually linked to another neurological disorder where dystonia has been rarely reported	ATX/HSP prefix, oculomotor apraxia, myoclonus, epilepsy
AIMP1	28849312		AR	Gene usually linked to another neurological disorder where dystonia has been rarely reported	hypomyelinating leukodystrophy; infantile-onset, severe neurologic disorder, global developmental delay, spasticity, decreased myelination
ALDH18A1	28849312	26026163	AD/AR	Gene usually linked to another neurological disorder where dystonia has been rarely reported	HSP prefix; HSP, cognitive impairment, congenital cataract, dysarthria, cerebellar signs, neuropathic pain, epilepsy, infantile psychosis, sensorineural hearing loss, vomiting, biochemical features of delta-1-pyrroline-5-carboxylate synthase deficiency
ALDH5A1	28849312		AR	Gene usually linked to another neurological disorder where dystonia has been rarely reported	ATX prefix; developmental delay, intellectual disability, hyperkinesis, hyporeflexia, psychiatric symptoms, abnormal eye movements, seizures; Succinic semialdehyde dehydrogenase deficiency
ALDH6A1	28849312		AR	Gene usually linked to another neurological disorder where dystonia has been rarely reported	Global developmental delay, nonspecific dysmorphic features, delayed myelination; highly variable phenotype; methylmalonate semialdehyde dehydrogenase deficiency
ALS2	28849312	33098801	AR	Movement disorder gene that frequently includes prominent dystonia as a phenotype	amyotrophic lateral sclerosis and generalized dystonia, infantile onset, severe spasticity
AMPD2	28849312	29463858	AR	Gene usually linked to another neurological disorder where dystonia has been rarely reported	Complex HSP; short stature, underweight, white matter changes and thin corpus callosum
ANO3	35481685		AD	Established dystonia gene	DYT
AOPEP	33098801	35306330	AR	Established dystonia gene	generalized dystonia, dystonia-parkinsonism
AP4B1	28849312	https://rarediseases.org/rare-diseases/ap-4-associated-hereditary-spastic-paraplegia/	AR	Gene usually linked to another neurological disorder where dystonia has been rarely reported	HSP prefix; intellectual disability, seizures, white matter lesions and thin corpus callosum, ataxia and dystonia can be present
APTX	28849312		AR	Gene usually linked to another neurological disorder where dystonia has been rarely reported	ATX prefix; early-onset, oculomotor apraxia and hypoalbuminemia (AOA1), ophthalmoplegia, peripheral neuropathy, scoliosis, pes cavus, choreoathetosis, tremor, cognitive decline
ARFGEF2	25395479		AR	Gene usually linked to another neurological disorder where dystonia has been rarely reported	Periventricular heterotopia; severe neurologic disease, seizures
ARSA	28849312	20301334	AR	Gene usually linked to another neurological disorder where dystonia has been rarely reported	Metachromatic leukodystrophy; motor symptoms, rigidity, mental deterioration, convulsions
ARSG	25825126		AR	Dystonia candidate gene	AD: potentially linked to writer´s cramp; AR: Usher syndrome, late-onset retinitis pigmentosa, progressive sensorineural hearing loss
ARX	28849312	29343471	X-linked	Neurodevelopmental delay gene that frequently includes dystonia as a phenotype	Developmental and epileptic encephalopathy
ASXL3	35863334		AD	Gene usually linked to another neurological disorder where dystonia has been rarely reported	Bainbridge-Ropers syndrome; developmental disorder; delayed psychomotor development, severe intellectual disability; poor or absent speech, hypotonia, feeding difficulties, poor growth, and dysmorphic facial features
ATCAY	28849312		AR	Gene usually linked to another neurological disorder where dystonia has been rarely reported	Cayman cerebellar ataxia, psychomotor retardation, nystagmus, intention tremor
ATF4	27939583		not known	Dystonia candidate gene	Potentially linked to cervical dystonia
ATL1	33098801	34808209	AD	Gene usually linked to another neurological disorder where dystonia has been rarely reported	HSP prefix; hereditary sensory neuropathy type 1, cerebral palsy (infantile onset)
ATM	28849312	33098801	AD/AR	Gene usually linked to another neurological disorder where dystonia has been rarely reported	ATX prefix; Ataxia-telangiectasia, skin alterations, oculomotor apraxia, chorea, myoclonus, tremor, seizures, peripheral neuropathy, distal muscular atrophy, short stature, hypogonadism, respiratory dysfunction, immunodeficiency, predisposition to neoplasia, glucose intolerance
ATN1	20301334		AD	Gene usually linked to another neurological disorder where dystonia has been rarely reported	ATX prefix; Dentatorubropallidoluysian atrophy (DRPLA); myoclonus, chorea, parkinsonism, dementia, supranuclear gaze palsy, seizures
ATP13A2	28849312	20301334	AR; adult-onset AD or AR	Movement disorder gene that frequently includes prominent dystonia as a phenotype	MxMD prefix; broad and variable clinical spectrum; Kufor-Rakeb syndrome (juvenile-onset atypical dystonia-parkinsonism, supranuclear gaze palsy, pyramidal signs, dementia, dysphagia, dysarthria and olfactory dysfunction); HSP (adult-onset, weakness, cognitive impairment, psychiatric symptoms, axonal neuropathy); ataxia (adult onset, myoclonus)
ATP1A2	28849312		AD	Gene usually linked to another neurological disorder where dystonia has been rarely reported	Epileptic encephalopathy with movement disorders
ATP1A3	28849312	33098801	AD	Established dystonia gene	DYT/PARK prefix
ATP2A3	29770609		AD	Dystonia candidate gene	potentially linked to blepherospasm
ATP2B2	37675773		AD	Gene usually linked to another neurological disorder where dystonia has been rarely reported	variable neurodevelopmental disorders that feature dystonia, ataxia, intellectual disability, behavioral symptoms, and seizures
ATP5F1B	36860166		AD	Dystonia candidate gene	heterozygous missense variants cause early-onset isolated dystonia in 2 families
ATP5MC3	34636445	36860166	AD	Dystonia candidate gene	Potentially linked to spastic paraplegia with dystonia
ATP6V0A2	28849312		AR	Gene usually linked to another neurological disorder where dystonia has been rarely reported	Variable severity of cutis laxa, abnormal growth, developmental delay, skeletal abnormalities
ATP7B	35481685		AR	Established dystonia gene	DYT prefix; Wilson’s disease, in some patients parkinsonism, chorea, tremor, orofacial dyskinesias, dysarthria, liver disease, Kayser-Fleischer rings
ATP8A2	33098801		AR	Gene usually linked to another neurological disorder where dystonia has been rarely reported	Congenital cerebellar ataxia and impaired intellectual development
ATXN1	28849312		AD	Gene usually linked to another neurological disorder where dystonia has been rarely reported	ATX prefix; in some patients dominant choreapyramidal features, spasticity, peripheral neuropathy, ophthalmoplegia; repeat expansion
ATXN2	28849312		AD	Gene usually linked to another neurological disorder where dystonia has been rarely reported	ATX prefix; in some patients predominant parkinsonism, chorea; neuronopathy, dementia, myoclonus; repeat expansion
ATXN3	28849312		AD	Movement disorder gene that frequently includes prominent dystonia as a phenotype	ATX prefix; in some patients parkinsonism, spasticity, chorea, neuropathy, lower motor neuron involvement; repeat expansion
ATXN8OS	28849312		AD	Dystonia candidate gene	Spastic and ataxic dysarthria, nystagmus, limb and gait ataxia, limb spasticity, and diminished vibration perception, potentially linked to parkinsonism; repeat expansion difficult to interpret
AUH	28849312		AR	Gene usually linked to another neurological disorder where dystonia has been rarely reported	Ataxia, developmental delay, failure to thrive, intellectual disability, spastic quadriplegia, cognitive impairment, hyperreflexia, metabolic acidosis, febrile seizures, optic atrophy
AUTS2	33098801		AD	Dystonia candidate gene	Variable syndromic phenotype, intellectual disability, autism, short stature, microcephaly, cerebral palsy, facial dysmorphism
B4GALNT1	28849312		AR	Gene usually linked to another neurological disorder where dystonia has been rarely reported	HSP/ATX prefix; Spastic paraparesis, distal amyotrophy, cognitive impairment, sensory polyneuropathy, pes cavus, stereotypies, psychiatric symptoms, seizures
BAZ1B	33098801		AD	Dystonia candidate gene	Potentially linked to dystonia
BCAP31	35481685		X-linked	Established dystonia gene	DYT prefix; deafness, central hypomyelination, microcephaly, ophthalmoplegia, intellectual disability
BCS1L	28849312		AR	Gene usually linked to another neurological disorder where dystonia has been rarely reported	Variable phenotypic expression, including mitochondrial phenotype
BCSL2	28849312		AD/AR	Gene usually linked to another neurological disorder where dystonia has been rarely reported	HSP prefix; also linked to hereditary neuropathy
BTD	20301334		AR	Gene usually linked to another neurological disorder where dystonia has been rarely reported	ATX prefix; developmental delay, optic atrophy, vision and hearing loss, seizures, metabolic ketoacidosis, organic aciduria, skin problems, alopecia, hepatosplenomegaly, biotinidase deficiency
C19orf12	37605305	20301334	AD/AR	Movement disorder gene that frequently includes prominent dystonia as a phenotype	HSP prefix; form of neurodegeneration with brain iron accumulation, variable phenotype, spastic paresis, parkinsonism, dysarthria, dysphagia, cognitive decline/dementia, motor axonal neuropathy, optic nerve atrophy, psychiatric symptoms, bowel/bladder incontinence
C9orf72	28849312		AD	Gene usually linked to another neurological disorder where dystonia has been rarely reported	Broad phenotypic spectrum; frontotemporal dementia and features of motor neuron disease, atypical parkinsonism, cerebellar signs, chorea
CA8	28849312		AR	Gene usually linked to another neurological disorder where dystonia has been rarely reported	ATX prefix; intellectual disability, dysarthria, quadrupedal gait, tremor
CACNA1A	28849312	33098801	AD	Gene usually linked to another neurological disorder where dystonia has been rarely reported	ATX prefix; highly variable phenotype, persistent or episodic ataxia, global developmental delay, variety of other movement disorders, some genotype-phenotype correlation
CACNA1B	28849312	35041927	AR/(AD)	Dystonia candidate gene	AR: severe neurologic disorder, delayed psychomotor development, seizures, hyperkinetic movement disorders; AD: potentially linked to isolated focal dystonia or myoclonus-dystonia
CAMK4	33098801		AD	Dystonia candidate gene	Potentially linked to dystonia with developmental delay, ataxia, chorea, and myoclonus
CAMTA1	33677721		AD	Gene usually linked to another neurological disorder where dystonia has been rarely reported	ataxia with or without intellectual disability; case with myoclonus-dystonia described
CBS	20301334		AR	Gene usually linked to another neurological disorder where dystonia has been rarely reported	Dystonia as a rare finding in homocystinuria characterized by myopia, ectopia lentis, intellectual disability, skeletal anomalies, thromboembolic events
CDKL1	33098801		AR	Dystonia candidate gene	Potentially linked to dystonia
CHD6	33098801		AD	Dystonia candidate gene	Potentially linked to dystonia
CHD8	33098801	34415117	AD	Dystonia candidate gene	Potentially linked to childhood-onset dystonia with developmental delay
CHMP2B	28849312		AD	Gene usually linked to another neurological disorder where dystonia has been rarely reported	Frontotemporal dementia and/or amyotrophic lateral sclerosis
CHRNA4	28849312		AD	Gene usually linked to another neurological disorder where dystonia has been rarely reported	Nocturnal frontal lobe epilepsy
CIZ1	28849312	35041927, 22447717	AD	Dystonia candidate gene	Still unconfirmed dystonia gene since it was first reported in 2012 as cause of cervical dystonia
CLN3	28849312	20301334	AR; adult-onset AD or AR	Gene usually linked to another neurological disorder where dystonia has been rarely reported	MYC prefix; neuronal ceroid lipofuscinosis, juvenile-onset epilepsy, dementia, mild myoclonus, ataxia, parkinsonism, retinal degeneration, neuropsychiatric symptoms
CLN5	20301334		AR; adult-onset AD or AR	Gene usually linked to another neurological disorder where dystonia has been rarely reported	MYC prefix; childhood-onset, severe myoclonus, epilepsy, dementia, ataxia, blindness
CLN6	28849312	20301334	AR; adult-onset AD or AR	Gene usually linked to another neurological disorder where dystonia has been rarely reported	MYC prefix; childhood-onset, severe myoclonus, epilepsy, dementia, ataxia, blindness
CLN8	20301334		AR; adult-onset AD or AR	Gene usually linked to another neurological disorder where dystonia has been rarely reported	MYC prefix; childhood-onset, severe myoclonus, epilepsy, cognitive problems, ataxia, retinopathy
CLPB	28849312		AR	Gene usually linked to another neurological disorder where dystonia has been rarely reported	3-methylglutaconic aciduria; variable neurologic deficits, neutropenia, encephalopathy, various movement abnormalities, delayed psychomotor development
CNBP	28849312		AR	Gene usually linked to another neurological disorder where dystonia has been rarely reported	Myotonic dystrophy; stiffness, progressive muscle weakness, myotonia, male hypogonadism, cardiac arrhythmias, diabetes, early cataracts, cognitive decline, hypersomnia, tremor, hearing loss
CNTNAP1	29511323		AR	Gene usually linked to another neurological disorder where dystonia has been rarely reported	Congenital hypomyelinating neuropathy; severe hypotonia, respiratory insufficiency profoundly impaired psychomotor development
COA7	37750949		AR	Gene usually linked to another neurological disorder where dystonia has been rarely reported	ataxia with occasional dystonia, one patient with predominant dystonia
COASY	28849312		AR	Gene usually linked to another neurological disorder where dystonia has been rarely reported	Form of neurodegeneration with brain iron accumulation, childhood-onset progressive motor and cognitive dysfunction, spasticity, parkinsonism
COL4A1	28849312		AD	Gene usually linked to another neurological disorder where dystonia has been rarely reported	Pontine microangiopathy and leukoencephalopathy, form of cerebral small vessel disease (CSVD); recurrent ischemic strokes leading to variable cognitive and motor impairment
COL6A3	28849312	32037012, 37082441	AR	Dystonia candidate gene	Still unconfirmed dystonia gene since it was first reported in 2012 as cause of isolated dystonia
COQ8A	33564903		AR	Gene usually linked to another neurological disorder where dystonia has been rarely reported	Coenzyme Q10 deficiency; childhood-onset cerebellar ataxia, exercise intolerance, in some patients seizures and mild intellectual disability
COQ9	28849312	28125198	AR	Gene usually linked to another neurological disorder where dystonia has been rarely reported	Coenzyme Q10 deficiency, intellectual disability, parkinsonism, ataxia, dystonia, hypotonia, encephalopathy
COX10	28849312		AR	Neurodevelopmental delay gene that frequently includes dystonia as a phenotype	Leigh syndrome; failure to thrive, psychomotor retardation, intellectual disability, pyramidal signs, seizures, psychiatric symptoms, lactic acidosis, hypertrochosis, respiratory failure, pigmentary retinopathy, ptosis, strabismus, nystagmus, optic atrophy, ophthalmoplegia
COX15	28849312		AR	Neurodevelopmental delay gene that frequently includes dystonia as a phenotype	Leigh syndrome; failure to thrive, psychomotor retardation, intellectual disability, pyramidal signs, seizures, psychiatric symptoms, lactic acidosis, hypertrochosis, respiratory failure, pigmentary retinopathy, ptosis, strabismus, nystagmus, optic atrophy, ophthalmoplegia
COX20	35481685		AR	Established dystonia gene	DYT prefix, mitochondrial complex IV deficiency; ataxia, hypotonia, dysarthria, sensory neuropathy
CP	35481685		AR	Established dystonia gene	DYT/PARK prefix; form of neurodegeneration with brain iron accumulation, aceruloplasminemia; ataxia, chorea, parkinsonism, tremor, cognitive impairment, psychiatric symptoms, diabetes mellitus, retinal degeneration, anemia, liver iron storage
CTC1	28849312		AR	Gene usually linked to another neurological disorder where dystonia has been rarely reported	Cerebroretinal microangiopathy with calcifications and cysts; tremor, intrauterine growth retardation, seizures, spasticity, hemiplegia, cognitive decline, pyramidal signs, bone marrow failure, skin and hair abnormalities, intracranial calcifications, skeletal deformities, intestinal bleeding, retinopathy, optic atrophy
CTNNB1	33098801	37560515	AD	Neurodevelopmental delay gene that frequently includes dystonia as a phenotype	Severe speech and motor delay, behavioral problems, dysmorphic craniofacial features, spastic diplegia, visual defects
CTSD	20301334		AR; adult-onset AD or AR	Gene usually linked to another neurological disorder where dystonia has been rarely reported	Neuronal ceroid lipofuscinosis; dementia, seizure, visual impairment, parkinsonism
CWF19L1	33098801		AR	Gene usually linked to another neurological disorder where dystonia has been rarely reported	ATX prefix; early childhood ataxia, impaired intellectual development, tremor
CYP27A1	25395479		AR	Gene usually linked to another neurological disorder where dystonia has been rarely reported	ATX prefix; Cerebrotendinous xanthomatosis; lipid-storage disease; progressive neurologic dysfunction (ataxia, systemic spinal cord involvement), premature atherosclerosis, cataracts
D2HGDH	20301334		AR	Gene usually linked to another neurological disorder where dystonia has been rarely reported	D-2-hydroxyglutaric aciduria; neurometabolic disorder; developmental delay, epilepsy, hypotonia, dysmorphic features
DCAF17	35481685		AR	Established dystonia gene	DYT prefix; Woodhouse-Sakati syndrome; a form of neurodegeneration with brain iron accumulation, chorea, dysarthria, deafness, seizures, cognitive impairment, hypogonadism, alopecia, diabetes mellitus, thyroid dysfunction, acanthosis nigrans, keratoconus, camptodactyly
DDC	35481685		AR	Established dystonia gene	DYT prefix; Aromatic l-amino acid decarboxylase deficiency; chorea, hypokinesia, developmental delay, truncal hypotonia, oculogyric crises, ptosis, autonomic symptoms, sleep disorder, diurnal fluctuations with sleep benefit
DEGS1	30620337		AR	Gene usually linked to another neurological disorder where dystonia has been rarely reported	Hypomyelinating leukodystrophy; global developmental delay poor or absent speech, spasticity, in some patients seizures
DHCR24	33098801		AD	Dystonia candidate gene	Potentially linked to dystonia, developmental delay
DLAT	28849312		AR	Gene usually linked to another neurological disorder where dystonia has been rarely reported	Pyruvate dehydrogenase E2 deficiency, developmental delay, nystagmus, jerky head movements
DLD	28849312		AR	Gene usually linked to another neurological disorder where dystonia has been rarely reported	Dihydrolipoamide dehydrogenase deficiency; metabolic disorder; neurologic deterioration
DMPK	28849312		AR	Gene usually linked to another neurological disorder where dystonia has been rarely reported	Myotonic dystrophy; myotonia, muscular dystrophy, cataracts, hypogonadism, frontal balding; repeat expansion
DMXL2	28849312		AR	Gene usually linked to another neurological disorder where dystonia has been rarely reported	Developmental and epileptic encephalopathy; neurodevelopmental disorder; seizures, severe developmental delay, facial dysmorphism, sensorineural hearing loss, peripheral neuropathy, cerebral atrophy, impaired myelination, thin corpus callosum
DNAJC12	35481685		AR	Established dystonia gene	DYT prefix; Hyperphenylalaninemia; variable neurological defects (movement disorders, impairmed intellectual development), in some patients non-progressive levodopa-responsive parkinsonism
DNAJC30	35861300		AR	Gene usually linked to another neurological disorder where dystonia has been rarely reported	Leigh syndrome; Leber hereditary optic neuropathy;
DNAJC5	20301334		AR; adult-onset AD or AR	Gene usually linked to another neurological disorder where dystonia has been rarely reported	MYC prefix; Neuronal ceroid lipofuscinosis; adult-onset severe myoclonus, epilepsy, cognitive problems, ataxia
DNAJC6	28849312		AR	Movement disorder gene that frequently includes prominent dystonia as a phenotype	PARK prefix; childhood-onset, neurological regression, loss of ambulation, epilepsy, neuropsychiatric features
DNM1L	33387674		AD	Dystonia candidate gene	Potentially linked to dystonia with severe muscular atrophy and sensory neuropathy
DNMT1	33098801		AD	Gene usually linked to another neurological disorder where dystonia has been rarely reported	ATX prefix; sensorineural deafness, narcolepsy, dementia
DRD1	37048120		AD/AR	Dystonia candidate gene	Potentially linked to infantile dystonia-parkinsonism
DRD2	33200438		AD	Dystonia candidate gene	Potentially linked to childhood-onset chorea with dystonia
DRD3	28849312		AD/AR	Dystonia candidate gene	Dystonia candidate gene
DRD5	28849312		AR	Dystonia candidate gene	Dystonia candidate gene
EARS2	28849312		AR	Gene usually linked to another neurological disorder where dystonia has been rarely reported	Combined oxidative phosphorylation deficiency; mitochondrial neurologic disorder; hypotonia, delayed psychomotor development
ECHS1	28849312	35856138	AR	Movement disorder gene that frequently includes prominent dystonia as a phenotype	PxMD prefix; childhood-onset, prominent paroxysmal dystonia, Leigh syndrome; developmental delay, acute episodes of encephalopathy
EEF1A2	32196822		AD	Gene usually linked to another neurological disorder where dystonia has been rarely reported	Developmental and degenerative epileptic-dyskinetic encephalopathy, sometimes prominent myoclonic epilepsy
EIF2AK2	35481685		AD	Established dystonia gene	DYT
EIF4A2	37485550		AD	Established dystonia gene	DYT
ETHE1	25395479		AR	Gene usually linked to another neurological disorder where dystonia has been rarely reported	Ethylmalonic encephalopathy; infancy-onset severe metabolic disorder; affecting the brain, gastrointestinal tract, and peripheral vessels; neurodevelopmental delay; pyramidal and extrapyramidal signs, recurrent petechiae, orthostatic acrocyanosis, chronic diarrhea.
EXOSC3	28849312	25149867	AR	Gene usually linked to another neurological disorder where dystonia has been rarely reported	Pontocerebellar hypoplasia; tremor, developmental delay, axial hypotonia, spasticity, hyperreflexia, lack of speech, seizures, peripheral neuropathy, muscle atrophy and weakness, tongue atrophy and fasciculation, joint contractures, respiratory insufficiency, oculomotor apraxia, nystagmus, strabismus, retinopathy, microcephaly
FA2H	28849312	20301334	AR	Movement disorder gene that frequently includes prominent dystonia as a phenotype	HSP/ATX prefix; Neurodegeneration with brain iron accumulation, parkinsonism, spastic tetraparesis, cognitive decline, cerebellar and brainstem atrophy, dysarthria, dysphagia, optic nerve atrophy, seizures
FBXL4	28849312		AR	Gene usually linked to another neurological disorder where dystonia has been rarely reported	Mitochondrial DNA depletion syndrome; infantile-onset encephalopathy, hypotonia, lactic acidosis, severe global developmental delay
FBXO7	28849312		AR	Gene usually linked to another neurological disorder where dystonia has been rarely reported	PARK prefix; early-onset parkinsonism with pyramidal signs
FIG4	32385905		AR	Gene usually linked to another neurological disorder where dystonia has been rarely reported	Demyelinating Charcot-Marie-Tooth disease
FITM2	35481685		AR	Established dystonia gene	DYT prefix; global developmental delay, sensorineural hearing loss, poor growth
FOLR1	25395479		AR	Gene usually linked to another neurological disorder where dystonia has been rarely reported	Neurodegeneration due to cerebral folate transport deficiency; infancy-onset severe developmental regression, movement disturbances, epilepsy, and leukodystrophy
FOXG1	35481685		AD	Established dystonia gene	DYT/CHOR prefix; Rett-like phenotype (with congenital encephalopathy)
FOXRED1	28849312		AR	Neurodevelopmental delay gene that frequently includes dystonia as a phenotype	Leigh syndrome; failure to thrive, psychomotor retardation, intellectual disability, pyramidal signs, seizures, psychiatric symptoms, respiratory failure, pigmentary retinopathy, ptosis, strabismus, nystagmus, optic atrophy, ophthalmoplegia
FTL	28849312	20301334	AD	Movement disorder gene that frequently includes prominent dystonia as a phenotype	CHOR prefix; neuroferritinopathy; form of neurodegeneration with brain iron accumulation; chorea, parkinsonism, oromandibular dyskinesia, dysphagia, cognitive impairment, behavioral symptoms
FUCA1	28849312	20301334	AR	Gene usually linked to another neurological disorder where dystonia has been rarely reported	Fucosidosis; lysosomal storage disease; angiokeratoma, progressive psychomotor retardation, other neurologic signs, coarse facial features, and dysostosis multiplex
GABBR2	35414446	34399161	AD	Gene usually linked to another neurological disorder where dystonia has been rarely reported	Epileptic encephalopathy Rett-like syndrome
GALC	20301334		AR	Gene usually linked to another neurological disorder where dystonia has been rarely reported	Krabbe disease; galactocerebrosidase deficiency; failure to thrive, developmental delay, deafness, optic atrophy, nystagmus, hypersensitive to stimuli, irritability, spastic tetraparesis, seizures, muscular, peripheral neuropathy, pes cavus
GALT	20301334		AR	Gene usually linked to another neurological disorder where dystonia has been rarely reported	Galactosemia; neonatal onset, hepatosplenomegaly, hypoglycemia, renal tubular dysfunction, muscle hypotonia, cataract, intellectual disability, motor abnormalities
GAMT	20301334		AR	Gene usually linked to another neurological disorder where dystonia has been rarely reported	Cerebral creatine deficiency syndrome; developmental delay, intellectual disability, intractable seizures, movement disturbances
GATM	20301334		AD/AR	Gene usually linked to another neurological disorder where dystonia has been rarely reported	Cerebral creatine deficiency syndrome; developmental delay, intellectual disability, intractable seizures, movement disturbances
GBA	28849312		AD/AR	Gene usually linked to another neurological disorder where dystonia has been rarely reported	PARK prefix, Gaucher’s disease; parkinsonism, myoclonus, developmental delay, dementia, psychiatric symptoms, spastic paraparesis, horizontal supranuclear gaze palsy, abnormal saccade eye movements, strabismus, seizures, short stature, hepatosplenomegaly, pancytopenia
GBA2	32590105		AR	Gene usually linked to another neurological disorder where dystonia has been rarely reported	HSP prefix, intellectual impairment, cataract, hypogonadism in males, thin corpus callosum, cerebellar atrophy
GCDH	35481685		AR	Established dystonia gene	DYT/CHOR prefix; glutaric aciduria type; parkinsonism, severe truncal hypotonia, macrocephaly, orofacial dyskinesias, spasticity, cognitive impairment, headaches, seizures
GCH1	28849312		AD/AR	Established dystonia gene	DYT/PARK prefix, dopa-responsive dystonia
GDAP2	37070050		AR	Gene usually linked to another neurological disorder where dystonia has been rarely reported	ATX prefix; adult-onset cerebellar ataxia, dysarthria, and cognitive impairment, pyramidal signs, spasticity, rarely cervical dystonia
GFM1	35703069		AR	Gene usually linked to another neurological disorder where dystonia has been rarely reported	Combined oxidative phosphorylation deficiency; perinatal-onset, growth retardation, microcephaly, hypertonicity, axial hypotonia, encephalopathy, cardiomyopathy, liver dysfunction
GIGYF1	33098801		AR	Dystonia candidate gene	Potentially linked to dystonia (and parkinsonism)
GJC2	28849312		AR	Gene usually linked to another neurological disorder where dystonia has been rarely reported	ATX/HSP prefix; spastic paraparesis, developmental delay, intellectual disability, lack of independent ambulation, optic atrophy, nystagmus, myopia, tremor, seizures, peripheral neuropathy
GLB1	35481685		AR	Established dystonia gene	DYT/PARK prefix; pyramidal signs, cognitive deficits, skeletal abnormalities, short stature, corneal clouding, cardiomyopathy
GM2A	20301334		AR	Gene usually linked to another neurological disorder where dystonia has been rarely reported	GM2-gangliosidosis; developmental regression, seizures
GNA14	29770609		AD	Dystonia candidate gene	Potentially linked to blepherospasm
GNAL	35481685		AD	Established dystonia gene	DYT
GNAO1	35481685		AD	Established dystonia gene	DYT/CHOR prefix; hypotonia, motor delay, exacerbated by febrile illness, stress, high ambient temperature
GNB1	20301334		AD	Neurodevelopmental delay gene that frequently includes dystonia as a phenotype	Several movement disorders (chorea, ataxia, dystonia), global development delay, seizures
GOSR2	28849312		AR	Gene usually linked to another neurological disorder where dystonia has been rarely reported	Progressive myoclonic epilepsy; infancy-onset ataxia, action myoclonus, seizures
GRID2	33098801		AD	Dystonia candidate gene	ATX prefix; developmental delay, cognitive impairment, esotropia, nystagmus, oculomotor apraxia, tonic upgaze, pale optic discs, retinopathy, pyramidal signs, muscle atrophy, joint contractures, scoliosis; potentially linked to dystonia
GRIK2	28849312		AD/AR	Gene usually linked to another neurological disorder where dystonia has been rarely reported	Neurodevelopmental disorder with impaired language and ataxia and with or without seizures
GRIN1	33098801		AD	Gene usually linked to another neurological disorder where dystonia has been rarely reported	Neurodevelopmental disorder with or without hyperkinetic movements and seizures
GRIN2A	33098801		AD	Gene usually linked to another neurological disorder where dystonia has been rarely reported	Focal epilepsy with speech disorder is a childhood-onset seizure disorder with a highly variable phenotype
GRN	20301334		AR; adult-onset AD or AR	Gene usually linked to another neurological disorder where dystonia has been rarely reported	Neuronal ceroid lipofuscinosis; parkinsonism, dementia, myoclonic retinopathy, optic atrophy, seizures
HECW2	33098801		AD	Gene usually linked to another neurological disorder where dystonia has been rarely reported	Neurodevelopmental disorder, hypotonia, seizures, absent language
HEXA	28849312		AR	Gene usually linked to another neurological disorder where dystonia has been rarely reported	ATX/HSP prefix; cognitive decline, psychiatric symptoms, peripheral neuropathy, macular pallor with prominence of fovea centralis (cherry red spot), blindness, muscular weakness, seizures
HEXB	25395479		AR	Gene usually linked to another neurological disorder where dystonia has been rarely reported	ATX/HSP prefix; mental and motor deterioration, macrocephaly, macular pallor with prominence of fovea centralis (cherry red spot), blindness, dysmorphic features, startle reaction, hyperreflexia, muscular atrophy, fasciculations, cardiomegaly, episodic abdominal pain, chronic diarrhea, hepatosplenomegaly, macroglossia
HIBCH	28849312		AR	Gene usually linked to another neurological disorder where dystonia has been rarely reported	3-hydroxyisobutyrl-CoA hydrolase deficiency; myoclonus, developmental delay, seizures, nystagmus, strabismus, facial dysmorphism
HPCA	35481685		AR	Established dystonia gene	DYT
HPRT1	28849312	20301334	X-linked	Established dystonia gene	Lesh-Nygan syndrome, varying degree of dystonia symptoms
HS1BP3	29770609		AD	Dystonia candidate gene	Potentially linked to dystonia
HSD17B10	28849312		X-linked	Gene usually linked to another neurological disorder where dystonia has been rarely reported	HSD10 mitochondrial disease; developmental regression, epilepsy, learning disability, choreoathetosis, optic atrophy
HTR2A	28849312		AD	Dystonia candidate gene	Potentially linked to dystonia
HTT	28849312	20301334	AD	Gene usually linked to another neurological disorder where dystonia has been rarely reported	CHOR prefix; Huntington’s disease; chorea, dementia, parkinsonism, myoclonus, ataxia, epilepsy, cognitive problems, behavioral abnormalities
IFIH1	28849312	33098801	AD	Gene usually linked to another neurological disorder where dystonia has been rarely reported	Aicardi-Goutieres syndrome; inflammatory disorder with severe neurologic impairment, delayed psychomotor development, axial hypotonia, spasticity
IMPDH2	33098801	36648520	AD	Dystonia candidate gene	Potentially linked to isolated and combined dystonia
IREB2	35602653		AR	Gene usually linked to another neurological disorder where dystonia has been rarely reported	Neurodegeneration, early-onset, with choreoathetoid movements, microcytic anemia, global neurodevelopmental delay
IRF2BPL	33564903		AD	Established dystonia gene	Neurodevelopmental disorder with regression, abnormal movements, loss of speech, seizures
ITPR1	35148930		AD	Gene usually linked to another neurological disorder where dystonia has been rarely reported	ATX prefix, in some patients myoclonus or dystonia
JPH3	28849312	20301334	AD	Gene usually linked to another neurological disorder where dystonia has been rarely reported	CHOR prefix, Huntington disease-like phenotype, patients of African descent
KCNA1	33564903		AD	Gene usually linked to another neurological disorder where dystonia has been rarely reported	Paroxysmal ataxia with interictal myokymia
KCNJ10	39367724		AD/AR	Gene usually linked to another neurological disorder where dystonia has been rarely reported	Paroxysmal kinesigenic dyskinesia
KCNMA1	32633875		AD	Gene usually linked to another neurological disorder where dystonia has been rarely reported	Paroxysmal non-kinesigenic dyskinesia (mainly dystonic), developmental delay, generalized epilepsy
KCNN2	32212350	35106185	AD	Dystonia candidate gene	Myoclonus-dystonia, tremor
KCNQ2	28849312		AD	Gene usually linked to another neurological disorder where dystonia has been rarely reported	Developmental and epileptic encephalopathy; seizures, delayed neurologic development, persistent neurologic abnormalities
KCTD17	28849312		AD	Gene usually linked to another neurological disorder where dystonia has been rarely reported	MYC/ATX prefix; myoclonic epilepsy, neurologic regression intellectual disability, hyperreflexia, opsoclonus, optic atrophy, visual loss, microcephaly
KCTD7	20301334		AR; adult-onset AD or AR	Gene usually linked to another neurological disorder where dystonia has been rarely reported	neurodegenerative, lysosomal storage disorders; dementia, epilepsy, visual loss, parkinsonism, dystonia
KIAA1244	33098801		AD	Dystonia candidate gene	candidate, >1 family
KIF1A	32935419		AD	Gene usually linked to another neurological disorder where dystonia has been rarely reported	HSP prefix; lower limb atrophy and weakness, peripheral neuropathy, saccadic ocular pursuit
KIF1C	28849312		AR	Movement disorder gene that frequently includes prominent dystonia as a phenotype	HSP/ATX prefix; chorea, myoclonus, dysarthria, developmental delay, hypodontia, ptosis, short stature, sensorineural deafness, pes planus, white matter lesions
KLC1	33098801		AD	Dystonia candidate gene	Potentially linked to dystonia
KMT2B	35481685		AD	Established dystonia gene	DYT
L2HGDH	28849312		AR	Gene usually linked to another neurological disorder where dystonia has been rarely reported	L-2-hydroxyglutaric aciduria; psychomotor regression, intellectual disability, hearing loss, strabismus, optic atrophy, nystagmus, spastic tetraparesis, facial dyskinesia, rigidity, intention tremor, action-induced negative myoclonus, pyramidal signs, seizures, macrocephaly
LIAS	25395479		AR	Gene usually linked to another neurological disorder where dystonia has been rarely reported	Hyperglycinemia, lactic acidosis, and seizures
LINGO4	33098801		AR	Dystonia candidate gene	Potentially linked to dystonia
LINS1	32802957		AR	Dystonia candidate gene	Potentially linked to dystonia
LIPT1	28849312		AR	Gene usually linked to another neurological disorder where dystonia has been rarely reported	Lipoyltransferase-1 deficiency; delayed psychomotor development, hypotonia; metabolic decompensation associated with gastroenteritis
LMBRD1	25395479		AR	Gene usually linked to another neurological disorder where dystonia has been rarely reported	Methylmalonic aciduria and homocystinuria
LRRK2	35941989		AD	Gene usually linked to another neurological disorder where dystonia has been rarely reported	PARK prefix, classic levodopa-responsive parkinsonism
MAG	32629324		AR	Gene usually linked to another neurological disorder where dystonia has been rarely reported	Developmental delay, cognitive impairment, peripheral neuropathy, distal muscle atrophy in lower limbs, spastic paraplegia, optic atrophy, nystagmus, visual impairment
MAPT	28849312		AD	Gene usually linked to another neurological disorder where dystonia has been rarely reported	Broad phenotypic spectrum including mostly atypical parkinsonism but also features of motor neuron disease
MARS2	28849312		AR	Gene usually linked to another neurological disorder where dystonia has been rarely reported	Spastic ataxia, highly variable, hyperreflexia, urinary urgency, dysarthria, nystagmus, scoliosis, mild hearing impairment, mild cognitive impairment
MAT1A	28849312		AR	Gene usually linked to another neurological disorder where dystonia has been rarely reported	Methionine adenosyltransferase deficiency, variable neurological abnormalities
MCCC1	28849312		AR	Gene usually linked to another neurological disorder where dystonia has been rarely reported	3-Methylcrotonylglycinuria, variable neurological abnormalities
MCEE	28849312	20301334	AR	Gene usually linked to another neurological disorder where dystonia has been rarely reported	Methylmalonyl-CoA epimerase deficiency, variable neurological abnormalities
MCOLN1	28849312		AR	Gene usually linked to another neurological disorder where dystonia has been rarely reported	Mucolipidosis; lysosomal storage disorder; psychomotor retardation, ophthalmologic abnormalities, in some patients ataxia
MECP2	28849312	33098801	X-linked	Neurodevelopmental delay gene that frequently includes dystonia as a phenotype	Rett syndrome; neurodevelopmental disorders with variable additional features, myoclonus
MECR	35481685		AR	Established dystonia gene	DYT prefix; childhood-onset dystonia, optic atrophy
MED23	33098801		AR	Gene usually linked to another neurological disorder where dystonia has been rarely reported	Intellectual disability; hypotonia, tremor, ataxia
MFSD8	20301334		AR; adult-onset AD or AR	Gene usually linked to another neurological disorder where dystonia has been rarely reported	Neuronal ceroid lipofuscinosis; developmental regression, intellectual impairment, optic atrophy, retinopathy, blindness, seizures, myoclonus
MICU1	36115200		AR	Dystonia candidate gene	Myopathy with extrapyramidal signs; Potentially linked to dystonia
MMAA	20301334		AR	Gene usually linked to another neurological disorder where dystonia has been rarely reported	Methylmalonic aciduria, vitamin B12-responsive
MMAB	20301334		AR	Gene usually linked to another neurological disorder where dystonia has been rarely reported	Methylmalonic aciduria, vitamin B12-responsive
MMACHC	25395479		AR	Gene usually linked to another neurological disorder where dystonia has been rarely reported	Methylmalonic aciduria and homocystinuria; tremor, failure to thrive, developmental delay, intellectual disability, retinopathy, visual deficits, nystagmus, facial dysmorphism, seizures, hypergonadotropic hypogonadism, anemia, renal failure, microcephaly
MMADHC	28849312	20301334	AR	Gene usually linked to another neurological disorder where dystonia has been rarely reported	Methylmalonic aciduria and homocystinuria
MMUT	20301334		AR	Gene usually linked to another neurological disorder where dystonia has been rarely reported	Methylmalonic aciduria, not responsive to vitamin B12
MOCS1	25395479		AR	Gene usually linked to another neurological disorder where dystonia has been rarely reported	Molybdenum cofactor deficiency; metabolic disorder, poor feeding, intractable seizures, severe psychomotor retardation
MORC2	33098801		AD	Dystonia candidate gene	Charcot-Marie-tooth disease or developmental delay, impaired growth, dysmorphic facies, and axonal neuropathy syndrome; in some patients ataxia
MPV17	28849312	22593919	AR	Gene usually linked to another neurological disorder where dystonia has been rarely reported	Mitochondrial DNA depletion syndrome or Navajo neurohepatopathy; neonatal jaundice, failure to thrive, developmental delay, peripheral neuropathy, areflexia, pain insensitivity, painless fractures due to injury, distal muscle weakness, lactic acidosis, systemic infections, liver dysfunction, Reye syndrome-like episodes, short stature
MRE11	33098801	37808486	AR	Gene usually linked to another neurological disorder where dystonia has been rarely reported	ATX prefix; Ataxia-telangiectasia-like disorder; hypometric saccades, oculomotor apraxia, nystagmus, chorea, dystonia, myoclonus, tremor, hyporeflexia, distal muscle atrophy
MRM2	36002240		AR	Dystonia candidate gene	Potentially linked to dystonia, neurodevelopmental disorder
MSL3	33098801		X-linked	Dystonia candidate gene	Potentially linked to dystonia
MT-ATP6	25395479		mt	Neurodevelopmental delay gene that frequently includes dystonia as a phenotype	Leigh syndrome or Leber’s hereditary optic neuropathy; highly variable phenotypes, often including ataxia, dystonia, sometimes myoclonus, cognitive dysfunction, neuropathy, seizures, and retinopathy
MT-ND1	35217561		mt	Neurodevelopmental delay gene that frequently includes dystonia as a phenotype	Leigh syndrome or Leber’s hereditary optic neuropathy; highly variable phenotypes, often including ataxia, dystonia, sometimes myoclonus, cognitive dysfunction, neuropathy, seizures, and retinopathy
MT-ND3	25395479		mt	Neurodevelopmental delay gene that frequently includes dystonia as a phenotype	Leigh syndrome or Leber’s hereditary optic neuropathy; highly variable phenotypes, often including ataxia, dystonia, sometimes myoclonus, cognitive dysfunction, neuropathy, seizures, and retinopathy
MT-ND6	20301334		mt	Neurodevelopmental delay gene that frequently includes dystonia as a phenotype	Leigh syndrome or Leber’s hereditary optic neuropathy; highly variable phenotypes, often including ataxia, dystonia, sometimes myoclonus, cognitive dysfunction, neuropathy, seizures, and retinopathy
MTO1	28849312		AR	Gene usually linked to another neurological disorder where dystonia has been rarely reported	Combined oxidative phosphorylation deficiency; variable phenotype, infancy-onset hypertrophic cardiomyopathy, lactic acidosis
MTR	25395479		AR	Gene usually linked to another neurological disorder where dystonia has been rarely reported	Homocystinuria and megaloblastic anemia; inborn error of metabolism; delayed psychomotor development, megaloblastic anemia, homocystinuria, hypomethioninemia
MTRR	25395479		AR	Gene usually linked to another neurological disorder where dystonia has been rarely reported	Homocystinuria and megaloblastic anemia; delayed psychomotor development, hypotonia, megaloblastic anemia, homocystinuria, and hypomethioninemia
MTTP	25395479		AR	Gene usually linked to another neurological disorder where dystonia has been rarely reported	Abetalipoproteinemia; peripheral neuropathy, retinopathy, acanthocytosis, steatorrhea (celiac-like syndrome), hepatic steatosis
MUT	35481685		AR	Established dystonia gene	DYT/CHOR prefix; methylmalonic aciduria, chorea, in some patients ataxia, seizures, lethargy, hypotonia, ketoacidosis, hyperammonemia, developmental delay, spasticity, pancreatitis, nephritis, growth failure, acute metabolic crises
MYORG	34745211		AR	Gene usually linked to another neurological disorder where dystonia has been rarely reported	MxMD prefix; parkinsonism, ataxia, psychiatric symptoms, dysarthria, cognitive deficits, depression, headaches, form of primary familial brain calcification
NAA15	35730864		AD	Gene usually linked to another neurological disorder where dystonia has been rarely reported	Intellectual developmental disorder with behavioral abnormalities; intellectual development, delayed speech and motor milestones, autism spectrum disorder, in some patients craniofacial dysmorphism, congenital cardiac anomalies, seizures, parkinsonism
NDUFA1	28849312		X-linked	Neurodevelopmental delay gene that frequently includes dystonia as a phenotype	Mitochondrial complex I deficiency; Leigh syndrome; developmental delay, axial hypotonia, nystagmus, generalized choreoathetosis, decreased reflexes
NDUFA10	28849312	20301334	AR	Neurodevelopmental delay gene that frequently includes dystonia as a phenotype	Leigh syndrome; failure to thrive, psychomotor retardation, intellectual disability, pyramidal signs, seizures, psychiatric symptoms, lactic acidosis, hypertrochosis, respiratory failure, pigmentary retinopathy, ptosis, strabismus, nystagmus, optic atrophy, ophthalmoplegia
NDUFA11	28849312		AR	Neurodevelopmental delay gene that frequently includes dystonia as a phenotype	Leigh syndrome; failure to thrive, psychomotor retardation, intellectual disability, pyramidal signs, seizures, psychiatric symptoms, lactic acidosis, hypertrochosis, respiratory failure, pigmentary retinopathy, ptosis, strabismus, nystagmus, optic atrophy, ophthalmoplegia
NDUFA12	28849312	20301334	AR	Neurodevelopmental delay gene that frequently includes dystonia as a phenotype	Leigh syndrome; failure to thrive, psychomotor retardation, intellectual disability, pyramidal signs, seizures, psychiatric symptoms, lactic acidosis, hypertrochosis, respiratory failure, pigmentary retinopathy, ptosis, strabismus, nystagmus, optic atrophy, ophthalmoplegia
NDUFA2	28849312	20301334	AR	Neurodevelopmental delay gene that frequently includes dystonia as a phenotype	Leigh syndrome; failure to thrive, psychomotor retardation, intellectual disability, pyramidal signs, seizures, psychiatric symptoms, lactic acidosis, hypertrochosis, respiratory failure, pigmentary retinopathy, ptosis, strabismus, nystagmus, optic atrophy, ophthalmoplegia
NDUFA9	28849312	20301334	AR	Neurodevelopmental delay gene that frequently includes dystonia as a phenotype	Leigh syndrome; failure to thrive, psychomotor retardation, intellectual disability, pyramidal signs, seizures, psychiatric symptoms, lactic acidosis, hypertrochosis, respiratory failure, pigmentary retinopathy, ptosis, strabismus, nystagmus, optic atrophy, ophthalmoplegia
NDUFAF1	28849312		AR	Neurodevelopmental delay gene that frequently includes dystonia as a phenotype	Leigh syndrome; failure to thrive, psychomotor retardation, intellectual disability, pyramidal signs, seizures, psychiatric symptoms, lactic acidosis, hypertrochosis, respiratory failure, pigmentary retinopathy, ptosis, strabismus, nystagmus, optic atrophy, ophthalmoplegia
NDUFAF2	28849312	20301334	AR	Neurodevelopmental delay gene that frequently includes dystonia as a phenotype	Leigh syndrome; failure to thrive, psychomotor retardation, intellectual disability, pyramidal signs, seizures, psychiatric symptoms, lactic acidosis, hypertrochosis, respiratory failure, pigmentary retinopathy, ptosis, strabismus, nystagmus, optic atrophy, ophthalmoplegia
NDUFAF3	28849312		AR	Neurodevelopmental delay gene that frequently includes dystonia as a phenotype	Leigh syndrome; failure to thrive, psychomotor retardation, intellectual disability, pyramidal signs, seizures, psychiatric symptoms, lactic acidosis, hypertrochosis, respiratory failure, pigmentary retinopathy, ptosis, strabismus, nystagmus, optic atrophy, ophthalmoplegia
NDUFAF4	28849312		AR	Neurodevelopmental delay gene that frequently includes dystonia as a phenotype	Leigh syndrome; failure to thrive, psychomotor retardation, intellectual disability, pyramidal signs, seizures, psychiatric symptoms, lactic acidosis, hypertrochosis, respiratory failure, pigmentary retinopathy, ptosis, strabismus, nystagmus, optic atrophy, ophthalmoplegia
NDUFAF5	28849312	37752895	AR	Neurodevelopmental delay gene that frequently includes dystonia as a phenotype	Leigh syndrome; failure to thrive, psychomotor retardation, intellectual disability, pyramidal signs, seizures, psychiatric symptoms, lactic acidosis, hypertrochosis, respiratory failure, pigmentary retinopathy, ptosis, strabismus, nystagmus, optic atrophy, ophthalmoplegia
NDUFAF6	28849312	20301334	AR	Neurodevelopmental delay gene that frequently includes dystonia as a phenotype	Leigh syndrome; failure to thrive, psychomotor retardation, intellectual disability, pyramidal signs, seizures, psychiatric symptoms, lactic acidosis, hypertrochosis, respiratory failure, pigmentary retinopathy, ptosis, strabismus, nystagmus, optic atrophy, ophthalmoplegia
NDUFB3	28849312		AR	Neurodevelopmental delay gene that frequently includes dystonia as a phenotype	Leigh syndrome; failure to thrive, psychomotor retardation, intellectual disability, pyramidal signs, seizures, psychiatric symptoms, lactic acidosis, hypertrochosis, respiratory failure, pigmentary retinopathy, ptosis, strabismus, nystagmus, optic atrophy, ophthalmoplegia
NDUFB9	28849312		AR	Neurodevelopmental delay gene that frequently includes dystonia as a phenotype	Leigh syndrome; failure to thrive, psychomotor retardation, intellectual disability, pyramidal signs, seizures, psychiatric symptoms, lactic acidosis, hypertrochosis, respiratory failure, pigmentary retinopathy, ptosis, strabismus, nystagmus, optic atrophy, ophthalmoplegia
NDUFS1	28849312	20301334	AR	Neurodevelopmental delay gene that frequently includes dystonia as a phenotype	Leigh syndrome; failure to thrive, psychomotor retardation, intellectual disability, pyramidal signs, seizures, psychiatric symptoms, lactic acidosis, hypertrochosis, respiratory failure, pigmentary retinopathy, ptosis, strabismus, nystagmus, optic atrophy, ophthalmoplegia
NDUFS2	28849312		AR	Neurodevelopmental delay gene that frequently includes dystonia as a phenotype	Leigh syndrome; failure to thrive, psychomotor retardation, intellectual disability, pyramidal signs, seizures, psychiatric symptoms, lactic acidosis, hypertrochosis, respiratory failure, pigmentary retinopathy, ptosis, strabismus, nystagmus, optic atrophy, ophthalmoplegia
NDUFS3	28849312	20301334	AR	Neurodevelopmental delay gene that frequently includes dystonia as a phenotype	Leigh syndrome; failure to thrive, psychomotor retardation, intellectual disability, pyramidal signs, seizures, psychiatric symptoms, lactic acidosis, hypertrochosis, respiratory failure, pigmentary retinopathy, ptosis, strabismus, nystagmus, optic atrophy, ophthalmoplegia
NDUFS4	28849312	20301334	AR	Neurodevelopmental delay gene that frequently includes dystonia as a phenotype	Leigh syndrome; failure to thrive, psychomotor retardation, intellectual disability, pyramidal signs, seizures, psychiatric symptoms, lactic acidosis, hypertrochosis, respiratory failure, pigmentary retinopathy, ptosis, strabismus, nystagmus, optic atrophy, ophthalmoplegia
NDUFS6	28849312		AR	Neurodevelopmental delay gene that frequently includes dystonia as a phenotype	Leigh syndrome; failure to thrive, psychomotor retardation, intellectual disability, pyramidal signs, seizures, psychiatric symptoms, lactic acidosis, hypertrochosis, respiratory failure, pigmentary retinopathy, ptosis, strabismus, nystagmus, optic atrophy, ophthalmoplegia
NDUFS7	28849312	20301334	AR	Neurodevelopmental delay gene that frequently includes dystonia as a phenotype	Leigh syndrome; failure to thrive, psychomotor retardation, intellectual disability, pyramidal signs, seizures, psychiatric symptoms, lactic acidosis, hypertrochosis, respiratory failure, pigmentary retinopathy, ptosis, strabismus, nystagmus, optic atrophy, ophthalmoplegia
NDUFS8	28849312	20301334	AR	Neurodevelopmental delay gene that frequently includes dystonia as a phenotype	Leigh syndrome; failure to thrive, psychomotor retardation, intellectual disability, pyramidal signs, seizures, psychiatric symptoms, lactic acidosis, hypertrochosis, respiratory failure, pigmentary retinopathy, ptosis, strabismus, nystagmus, optic atrophy, ophthalmoplegia
NDUFV1	28849312		AR	Neurodevelopmental delay gene that frequently includes dystonia as a phenotype	Leigh syndrome; failure to thrive, psychomotor retardation, intellectual disability, pyramidal signs, seizures, psychiatric symptoms, lactic acidosis, hypertrochosis, respiratory failure, pigmentary retinopathy, ptosis, strabismus, nystagmus, optic atrophy, ophthalmoplegia
NDUFV2	28849312		AR	Neurodevelopmental delay gene that frequently includes dystonia as a phenotype	Leigh syndrome; failure to thrive, psychomotor retardation, intellectual disability, pyramidal signs, seizures, psychiatric symptoms, lactic acidosis, hypertrochosis, respiratory failure, pigmentary retinopathy, ptosis, strabismus, nystagmus, optic atrophy, ophthalmoplegia
NGLY1	33098801		AR	Gene usually linked to another neurological disorder where dystonia has been rarely reported	Congenital disorder of deglycosylation; global developmental delay, hypotonia, abnormal involuntary movements, microcephaly, intractable seizures, abnormal eye movements, evidence of liver dysfunction
NKX2-1	28849312	33098801	AD	Gene usually linked to another neurological disorder where dystonia has been rarely reported	CHOR prefix; variable phenotype including brain–lung–thyroid syndrome (with global developmental delay, childhood onset chorea-athetosis, hypothyroidism, pulmonary dysfunction), or isolated benign hereditary chorea
NPC1	28849312	33098801	AR	Gene usually linked to another neurological disorder where dystonia has been rarely reported	ATX prefix; Niemann-Pick disease; developmental regression, cognitive impairment, psychiatric symptoms, vertical supranuclear gaze palsy, intention tremor, spasticity, seizures, hepatosplenomegaly, cholestatic jaundice, gelastic cataplexy
NPC2	28849312	20301334	AR	Gene usually linked to another neurological disorder where dystonia has been rarely reported	ATX prefix; Niemann-Pick disease; similar to ATX-NPC1 with severe pulmonary involvement and respiratory failure
NR4A2	33098801		AD	Dystonia candidate gene	Potentially linked to developmental delay, dystonia and parkinsonism
NUBPL	28849312		AR	Gene usually linked to another neurological disorder where dystonia has been rarely reported	Mitochondrial complex I deficiency; cerebellar syndrome, myoclonus, pyramidal signs
NUP54	36333996		AR	Dystonia candidate gene	Potentially linked to early-onset dystonia, dysphagia, choreoathetosis, striatal lesions
NUP62	28849312		AR	Gene usually linked to another neurological disorder where dystonia has been rarely reported	Bilateral striatal necrosis; variable phenotype, Leigh syndrome like
NUS1	32959737		AD	Movement disorder gene that frequently includes prominent dystonia as a phenotype	Complex syndrome with epilepsy, tremors, myoclonus, intellectual disability, and cerebellar ataxia. Parkinsonsism and dystonia can be present.
OPA1	35481685		AD/AR	Established dystonia gene	DYT prefix; ataxia, optic atrophy, peripheral neuropathy, myopathy, progressive external ophthalmoplegia
OPA3	25395479		AR	Gene usually linked to another neurological disorder where dystonia has been rarely reported	MxMD prefix; 3-methylglutaconic aciduria; early-onset bilateral optic atrophy, nystagmus, choreoathetoid movements, spastic paraparesis, pyramidal dysfunction, ataxia, cognitive impairment
PAH	20301334		AR	Gene usually linked to another neurological disorder where dystonia has been rarely reported	Phenylketonuria, intellectual disability, variable phenotype, treatable by dietary means
PAK1	33098801		AD	Dystonia candidate gene	Intellectual developmental disorder with macrocephaly, seizures, and speech delay; potentially linked to dystona
PANK2	35481685		AR	Established dystonia gene	DYT prefix, form of neurodegeneration with brain iron disease; parkinsonism, chorea, spasticity, dysarthria, cognitive decline, gaze palsy, psychiatric symptoms, pigmentary retinopathy
PARK7	25395479		AR	Movement disorder gene that frequently includes prominent dystonia as a phenotype	PARK prefix; early-onset parkinsonism with dystonia
PCBD1	25395479		AR	Gene usually linked to another neurological disorder where dystonia has been rarely reported	Tetrahydrobiopterin-deficient hyperphenylalaninemia
PCCA	35481685		AR	Established dystonia gene	DYT/CHOR prefix; propionic aciduria; seizures, hypotonia, ketoacidosis, hyperammonemia, developmental delay, spasticity, cardiomyopathy, acute metabolic crises with confusion/encephalopathy
PCCB	35481685		AR	Established dystonia gene	DYT/CHOR prefix; propionic aciduria; seizures, hypotonia, ketoacidosis, hyperammonemia, developmental delay, spasticity, cardiomyopathy, acute metabolic crises with confusion/encephalopathy
PCDH19	28849312		X-linked	Gene usually linked to another neurological disorder where dystonia has been rarely reported	Developmental and epileptic encephalopathy; seizure; severe intellectual impairment
PCDHGB1	35229923		AD/AR	Dystonia candidate gene	Potentially linked to adult-onset dystonia
PDE10A	33098801	28115486, 27058447	AD/AR	Gene usually linked to another neurological disorder where dystonia has been rarely reported	CHOR prefix; AR: Childhood-onset axial hypotonia, chorea, ballism, orofacial dyskinesia, cognition impairment; AD: slowly progressive chorea
PDGFB	28849312	20301334	AD	Gene usually linked to another neurological disorder where dystonia has been rarely reported	MxMD prefix;; parkinsonism, ataxia, chorea, headache, cognitive deficits
PDGFRB	20301334		AD	Gene usually linked to another neurological disorder where dystonia has been rarely reported	Form of primary familial brain calcification; often late-onset parkinsonism, in some patients cognitive impairment
PDHA1	28849312		AD	Movement disorder gene that frequently includes prominent dystonia as a phenotype	PxMD prefix; Pyruvate dehydrogenase deficiency; episodes of ataxia, dystonia, occasionally parkinsonism, developmental delay, intellectual disability, encephalopathy, hypotonia, seizures, microcephaly, spasticity, facial dysmorphism, peripheral neuropathy
PDHX	25395479		AR	Gene usually linked to another neurological disorder where dystonia has been rarely reported	Lactic acidosis; developmental delay, intellectual disability, microcephaly, optic atrophy, hypertelorism, facial dysmorphism, spastic quadriplegia, seizures, lactic or metabolic
PDP1	25395479		AR	Gene usually linked to another neurological disorder where dystonia has been rarely reported	Pyruvate dehydrogenase phosphatase deficiency; lactic acidosis, delayed psychomotor development, epileptic encephalopathy, hypotonia
PINK1	28849312	33098801	AR	Movement disorder gene that frequently includes prominent dystonia as a phenotype	PARK prefix; early-onset parkinsonism with dystonia
PLA2G6	35481685		AR	Established dystonia gene	DYT/PARK prefix; form of neurodegeneration with brain iron accumulation; highly variable phenotype, cognitive decline, pyramidal signs, psychiatric symptoms, ataxia
PLP1	28849312	20301334	X-linked	Gene usually linked to another neurological disorder where dystonia has been rarely reported	HSP/ATX prefix; other pyramidal signs, intellectual disability, pes cavus, joint contractures, nystagmus, optic atrophy, tremor
PMPCA	37332652		AR	Gene usually linked to another neurological disorder where dystonia has been rarely reported	ataxia with occasional dystonia, one patient with prominent dystonia preceeding ataxia symptoms described
PNKD	28849312		AD	Movement disorder gene that frequently includes prominent dystonia as a phenotype	Paroxysmal nonkinesigenic dyskinesia
PNKP	28849312		AR	Gene usually linked to another neurological disorder where dystonia has been rarely reported	Ataxia with oculomotor apraxia or Charcot-Marie-Tooth disease; microcephaly, seizures, developmental delay, intellectual disability, oculomotor apraxia, tetraplegia, impaired vibration sense, peripheral neuropathy, pes cavus, hammertoes, distal muscle weakness and atrophy, seizures, microcephaly
PNPLA8	28849312		AR	Gene usually linked to another neurological disorder where dystonia has been rarely reported	Mitochondrial myopathy with lactic acidosis; spasticity, dysarthria
PNPT1	28849312		AR	Gene usually linked to another neurological disorder where dystonia has been rarely reported	Deafness syndrome with or without adult-onset neurodegeneration; ataxia, optic atrophy, spasticity, cognitive decline, psychiatric features
POLG	20301334		AD/AR	Gene usually linked to another neurological disorder where dystonia has been rarely reported	MxMD prefix; multiple syndromes often with progressive external ophthalmoparesis and variable other neurological manifestations
POLR1C	31368241		AR	Dystonia candidate gene	Potentially linked to leukodystrophy with severe myoclonus and dystonia
POLR3A	33098801	36825045	AR	Gene usually linked to another neurological disorder where dystonia has been rarely reported	ATX/HSP prefix; hypomyelinating leukodystrophy with or without oligodontia and/or hypogonadotropic hypogonadism; spastic paraparesis, developmental delay, cognitive decline, optic atrophy, nystagmus, abnormal saccades, vertical gaze palsy, pyramidal signs, postural tremor, seizures, peripheral neuropathy, short stature
POLR3B	28849312		AR	Gene usually linked to another neurological disorder where dystonia has been rarely reported	ATX prefix; hypomyelinating leukodystrophy with or without oligodontia and/or hypogonadotropic hypogonadism; developmental delay, cognitive decline, nystagmus, abnormal saccades, vertical gaze palsy, myopia, spasticity, tremor, short stature
PPP1R1B	34820905		AR	Dystonia candidate gene	Potentially linked to generalized dystonia with epilepsy and mild intellectual disability
PPP2R2B	28849312		AD	Gene usually linked to another neurological disorder where dystonia has been rarely reported	ATX prefix, maybe accompanied by tremor
PPP2R5D	33098801		AD	Dystonia candidate gene	heterogeneous neurodevelopmental disorders, intellectual disability, autism-spectrum disorder, infantile hypotonia, epilepsy; parkinsonism; potentially linked to dystonia
PPT1	20301334		AR; adult-onset AD or AR	Gene usually linked to another neurological disorder where dystonia has been rarely reported	Neuronal ceroid lipofuscinoses; neurodegenerative disorder, dementia, seizures, progressive visual failure
PRKCG	28849312	33098801	AD	Gene usually linked to another neurological disorder where dystonia has been rarely reported	ATX prefix, myoclonus
PRKN	28849312	20301334	AR	Movement disorder gene that frequently includes prominent dystonia as a phenotype	PARK prefix; early-onset parkinsonism with dystonia
PRKRA	35481685		AR	Established dystonia gene	DYT, PARK
PRRT2	28849312		AD	Movement disorder gene that frequently includes prominent dystonia as a phenotype	Paroxysomal dystonia
PSEN1	28849312	37704566	AD	Gene usually linked to another neurological disorder where dystonia has been rarely reported	Alzheimer’s disease; in some patients (spastic) ataxia, dystonia-parkinsonism
PTCD3	36450274		AR	Neurodevelopmental delay gene that frequently includes dystonia as a phenotype	Leigh syndrome-like; combined oxidative phosphorylation deficiency; intrauterine growth retardation, respiratory insufficiency, progressive limb rigidity, myoclonus, nystagmus, delayed psychomotor development
PTS	35481685		AR	Established dystonia gene	DYT/PARK prefix; 6-pyruvoyl-tetrahydropterin synthase deficiency; truncal hypotonia, developmental delay, seizures, oculogyric crises, autonomic dysfunction, hyperphenylalaninemia
QDPR	35481685		AR	Established dystonia gene	DYT/PARK prefix; dihydropteridine reductase deficiency; developmental delay, truncal hypotonia, seizures, autonomic dysfunction, hyperphenylalaninemia
RAB12	29057844		AD	Dystonia candidate gene	Potentially linked to musician’s dystonia
RARB	37321544		AD/AR	Gene usually linked to another neurological disorder where dystonia has been rarely reported	het GOF or hom LOF cause phenotype
REEP1	31872057		AD/AR	Gene usually linked to another neurological disorder where dystonia has been rarely reported	HSP prefix; in some patients cerebellar ataxia, distal motor neuronopathy, axonal peripheral neuropathy, Silver-like syndrome, tremor, dementia
REEP4	29770609		AD	Dystonia candidate gene	Potentially linked to blepherospasm
RELN	25648840		AD	Dystonia candidate gene	Potentially linked to myoclonus-dystonia
RHOBTB2	33098801		AD	Gene usually linked to another neurological disorder where dystonia has been rarely reported	Developmental and epileptic encephalopathy; seizures, intellectual disability, poor motor development, poor or absent speech, hypotonia, abnormal movements, dysmorphic features
RNASEH2A	20301334		AR	Gene usually linked to another neurological disorder where dystonia has been rarely reported	Aicardi-Goutieres syndrome; intrauterine growth retardation, psychomotor retardation, spasticity, seizures, splenomegaly
RNASEH2B	28849312		AR	Gene usually linked to another neurological disorder where dystonia has been rarely reported	Aicardi-Goutieres syndrome, spasticity
RNASEH2C	28849312	37092250	AR	Gene usually linked to another neurological disorder where dystonia has been rarely reported	Aicardi-Goutieres syndrome, unexplained fever, progressive microcephaly, spasticity, psychomotor retardation
RNASET2	28849312		AR	Gene usually linked to another neurological disorder where dystonia has been rarely reported	Leukoencephalopathy without megalencephaly; severe intellectual impairment, motor retardation, spasticity
SAMHD1	20301334		AD/AR	Gene usually linked to another neurological disorder where dystonia has been rarely reported	Aicardi-Goutieres syndrome; severe developmental delay, poor feeding, irritability, abnormal neurologic signs
SCN2A	36401981	27328862	AD	Neurodevelopmental delay gene that frequently includes dystonia as a phenotype	neurodevelopmental disorder with epilepsy and movement disorders (ataxia, dystonia, chorea)
SCN8A	33564903		AD	Gene usually linked to another neurological disorder where dystonia has been rarely reported	MYC/PxMD prefix; developmental and epileptic encephalopathy; myoclonus, epilepsy, developmental delay
SCO2	33098801		AR	Gene usually linked to another neurological disorder where dystonia has been rarely reported	Mitochondrial complex IV deficiency; multisystem metabolic disorder, severe hypotonia, respiratory insufficiency, hypertrophic cardiomyopathy, developmental delay, nystagmus, fasciculations, neuropathy, ataxia
SCP2	28849312	33098801	AR	Dystonia candidate gene	Potentially linked to leukoencephalopathy with dystonia and motor neuropathy
SDHA	28849312		AR	Neurodevelopmental delay gene that frequently includes dystonia as a phenotype	Leigh syndrome; failure to thrive, psychomotor retardation, intellectual disability, pyramidal signs, seizures, psychiatric symptoms, lactic acidosis, hypertrochosis, respiratory failure, pigmentary retinopathy, ptosis, strabismus, nystagmus, optic atrophy, ophthalmoplegia
SDHAF1	28849312		AR	Gene usually linked to another neurological disorder where dystonia has been rarely reported	Mitochondrial complex II deficiency; multisystemic metabolic disorder with variable severity and features, neurologic deterioration
SDHD	28849312		AR	Gene usually linked to another neurological disorder where dystonia has been rarely reported	Mitochondrial complex II deficiency; multisystemic metabolic disorder with variable severity and features, neurologic deterioration
SEPSECS	28849312		AR	Gene usually linked to another neurological disorder where dystonia has been rarely reported	Pontocerebellar hypoplasia; progressive microcephaly, intellectual disability, spasticity, seizures
SERAC1	35481685		AR	Established dystonia gene	DYT prefix; 3-Methylglutaconic aciduria with deafness, encephalopathy, and Leigh-like syndrome (MEGDEL); sensorineural hearing loss, delayed psychomotor development, liver dysfunction
SETX	28849312	33098801	AR	Gene usually linked to another neurological disorder where dystonia has been rarely reported	ATX prefix; saccadic pursuit, oculomotor apraxia, nystagmus, strabismus, intention tremor, head tremor, chorea, pyramidal signs, peripheral neuropathy, distal muscle atrophy and weakness, pes cavus, scoliosis
SGCE	28849312	33098801	AD	Established dystonia gene	MYC/DYT prefix, myoclonus-dystonia
SHANK3	33098801		AD	Gene usually linked to another neurological disorder where dystonia has been rarely reported	Phelan-McDermid syndrome; developmental disorder with variable feature, neonatal hypotonia, developmental delay, absent or delayed speech, autistic behavior, dysmorphic features, ataxia
SHQ1	34542157	36416405	AR	Established dystonia gene	Infantile-onset dystonia, variable additional neurological features
SLC13A5	28849312		AR	Gene usually linked to another neurological disorder where dystonia has been rarely reported	Developmental and epileptic encephalopathy with amelogenesis imperfecta; seizures, global developmental delay, intellectual disability, poor speech, ataxia, spasticity, abnormal involuntary movements, dental anomalies
SLC16A2	28849312		X-linked	Gene usually linked to another neurological disorder where dystonia has been rarely reported	Allan-Herndon-Dudley syndrome or monocarboxylate transporter deficiency; developmental delay, intellectual disability, pyramidal signs, amyotrophy, behavior disorders, scoliosis, nystagmus, facial dysmorphism, microcephaly, pectus excavatum
SLC18A2	33564903		AR	Dystonia candidate gene	Potentially linked to dystonia-parkinsonism
SLC19A3	28849312	20301334	AR	Established dystonia gene	Thiamine metabolism dysfunction syndrome or biotin-thiamine-responsive basal ganglia disease; psychomotor retardation, encephalopathy, psychiatric symptoms, external ophthalmoplegia, nystagmus, ptosis, gaze palsy, seizures, pyramidal signs, paraparesis, rigidity
SLC20A2	28849312	33098801	AD	Movement disorder gene that frequently includes prominent dystonia as a phenotype	PARK prefix, form of primary familial brain calcification; atypical parkinsonism, cognitive deficits, headaches, in some patients dystonia, chorea, ataxia
SLC2A1	28849312	33098801	AD	Movement disorder gene that frequently includes prominent dystonia as a phenotype	GLUT1 deficiency syndrome; highly variable phenotype, developmental delay, seizures, myoclonic epilepsy, spasticity, different movement disorders
SLC30A10	35481685		AR	Established dystonia gene	DYT/PARK prefix; hypermanganesemia, polycythemia, liver cirrhosis, dysarthria
SLC39A14	35481685		AR	Established dystonia gene	DYT prefix; hypermagnesemia, dysarthria, in some patients parkinsonism
SLC6A1	33098801		AD	Gene usually linked to another neurological disorder where dystonia has been rarely reported	Doose syndrome; severe epilepsy, mild cognitive problems, atonic drop attacks
SLC6A19	20301334		AR	Gene usually linked to another neurological disorder where dystonia has been rarely reported	Hartnup disease; delayed cognitive development, psychiatric symptoms, seizures, hypertonia, light-sensitive dermatitis, atrophic glossitis
SLC6A3	35481685		AR	Established dystonia gene	DYT/PARK prefix; dopamine transporter deficiency syndrome; in some patients chorea, developmental delay, truncal hypotonia, ocular flutter/oculogyric crises, saccade initiation failure, bulbar dysfunction
SLC6A8	28849312	20301334	X-linked	Gene usually linked to another neurological disorder where dystonia has been rarely reported	Cerebral creatine deficiency syndrome; intellectual disability, severe speech delay, behavioral abnormalities, seizures
SLC6A9	25395479		AR	Gene usually linked to another neurological disorder where dystonia has been rarely reported	Glycine encephalopathy with normal serum glycine; metabolic disorder, arthrogryposis multiplex congenita, joint hyperlaxity, lack of neonatal respiratory effort, axial hypotonia, hypertonia with pronounced clonus, delayed psychomotor development, dysmorphic facial feature
SLC9A6	33098801	34797406	X-linked	Gene usually linked to another neurological disorder where dystonia has been rarely reported	Christianson type of X-linked syndromic intellectual developmental disorder; microcephaly, impaired ocular movements, global developmental delay, hypotonia, abnormal movements, and early-onset seizures
SNCA	28849312		AD	Gene usually linked to another neurological disorder where dystonia has been rarely reported	PARK prefix; in some patients dementia
SNORD118	31521395		AD	Movement disorder gene that frequently includes prominent dystonia as a phenotype	Leukoencephalopathy, tremor, seizures, spasticity, hemiplegia, cognitive decline, pyramidal signs; dystonia in 26%
SOX6	36069193		AD	Gene usually linked to another neurological disorder where dystonia has been rarely reported	Tolchin-Le Caignec syndrome; developmental disorder, impaired intellectual development, autism, aggressive episodes, bony abnormalities, including osteochondroma, craniosynostosis, dysmorphic facies, arachnodactyly, large head circumference, dystonic tremor
SPAST	33098801	34753439	AD	Gene usually linked to another neurological disorder where dystonia has been rarely reported	HSP prefix; dementia, epilepsy, peripheral neuropathy, tremor, ataxia, thin corpus callosum, cerebellar atrophy
SPG11	33098801		AR	Gene usually linked to another neurological disorder where dystonia has been rarely reported	HSP prefix; peripheral neuropathy, pes cavus, parkinsonism, cognitive impairment, intellectual disability, retinopathy, pigmented macular degeneration, nystagmus
SPR	35481685		AR	Established dystonia gene	DYT/PARK prefix; sepiapterin reductase deficiency; dopa-responsive dystonia, motor and speech delay, truncal hypotonia, limb hypertonia and hyperreflexia, oculogyric crises, psychiatric symptoms, autonomic dysfunction, diurnal fluctuation
SPTBN1	33098801	34211179	AD	Dystonia candidate gene	Developmental delay, impaired speech, and behavioral abnormality syndrome; dysmorphic facial features, seizures, hypotonia, motor abnormalities,hearing loss; potentially linked to dystonia
SQSTM1	35481685		AR	Established dystonia gene	ATX/DYT prefix; childhood-onset neurodegeneration, gait ataxia, cognitive decline, oculomotor abnormalities, hypergonadotropic hypogonadism
ST3GAL5	35146061		AR	Gene usually linked to another neurological disorder where dystonia has been rarely reported	Salt and pepper developmental regression syndrome; neurocutaneous disorder, seizures, delayed psychomotor development, abnormal movements, visual loss, hypo- or hyperpigmented skin macules on the trunk, face, and extremities in early childhood
STUB1	32258232		AD	Gene usually linked to another neurological disorder where dystonia has been rarely reported	ATX prefix; cognitive-affective symptoms, parkinsonism, tremor, chorea, myoclonus, dysarthria, dysphagia, pyramidal signs, peripheral neuropathy, reduced vibration sense in lower limbs, nystagmus, external ophthalmoplegia, hypogonadism; maybe only a modifier of TBP penetrance
SUCLA2	35481685		AD/AR	Established dystonia gene	DYT prefix; mitochondrial DNA depletion syndrome; encephalomyopathic form, methylmalonic aciduria, hypotonia, developmental delay, seizures, progressive spasticity, cerebral atrophy, sensorineural hearing loss, ophthalmoplegia, feeding problems and postnatal growth retardation, ptosis
SUCLG1	28849312		AR	Neurodevelopmental delay gene that frequently includes dystonia as a phenotype	Mitochondrial DNA depletion syndrome; hypotonia, severe psychomotor retardation, encephalopathy, cerebellar syndrome, deafness
SUOX	28849312	33098801	AR	Gene usually linked to another neurological disorder where dystonia has been rarely reported	Sulfocysteinuria or sulfite oxidase deficiency; developmental delay, infantile hemiplegia, seizures, behavior disorders, eczema, ectopia lentis
SURF1	28849312		AR	Gene usually linked to another neurological disorder where dystonia has been rarely reported	Mitochondrial complex IV deficiency or Charcot-Marie-Tooth disease; peripheral neuropathy, distal muscle weakness, kyphoscoliosis, nystagmus, sensorineural hearing loss
SYNE1	33098801		AR	Gene usually linked to another neurological disorder where dystonia has been rarely reported	ATX prefix; nystagmus, abnormal saccades and slow or jerky pursuit, hyperreflexia in lower limbs, motor neuron involvement, respiratory dysfunction, intellectual disability
SYNJ1	28849312		AR	Gene usually linked to another neurological disorder where dystonia has been rarely reported	PARK prefix; seizures, cognitive decline, abnormal eye movements
TACO1	25395479		AR	Gene usually linked to another neurological disorder where dystonia has been rarely reported	Mitochondrial complex IV deficiency; metabolic disorder, neuromuscular symptoms, spasticity, dysarthria, hypotonia, and variable intellectual disability, facial hypotonia, optic atrophy, nystagmus, muscle rigidity
TAF1	28849312		X-linked	Established dystonia gene	DYT/PARK-prefix; dystonia-parkinsonism
TANGO2	3540264		AR	Dystonia candidate gene	Potentially linked to multifocal combined dystonia
TARS2	36218002		AR	Gene usually linked to another neurological disorder where dystonia has been rarely reported	Mitochondrial encephalomyopathy; developmental regression, absent speech, and intractable epilepsy
TBC1D24	28849312	31922275	AR	Movement disorder gene that frequently includes prominent dystonia as a phenotype	Rolandic epilepsy with paroxysmal exercise-induced dystonia and writer's cramp; epilepsy and cognitive problems, type of seizures are variable, myoclonus, ataxia, muscle hypotonia, extrapyramidal signs, hearing and visual loss
TBP	28849312		AD	Gene usually linked to another neurological disorder where dystonia has been rarely reported	ATX prefix; chorea, Huntington disease-like phenotype
TCF20	35977450		AD	Gene usually linked to another neurological disorder where dystonia has been rarely reported	Developmental delay with variable intellectual impairment and behavioral abnormalities, dystonia can be a leading phenotype
TECPR2	33098801		AR	Dystonia candidate gene	HSP prefix; severe intellectual disability, fluctuating central hypoventilation, gastroesophageal reflux disease, awake apnea, areflexia, dysmorphic features; potentially linked to dystonia
TH	28849312		AR	Established dystonia gene	DYT/PARK-prefix; dopa-responsive dystonia
THAP1	35481685		AD	Established dystonia gene	DYT
TIMM8A	35481685		X-linked	Established dystonia gene	DYT prefix; Mohr-Tranebjaerg syndrome; sensorineural deafness, visual impairment, cognitive impairment, behavioral problems, pyramidal signs
TMEM240	35803720		AD	Gene usually linked to another neurological disorder where dystonia has been rarely reported	ATX prefix; cognitive impairment, myoclonus-dystonia
TOMM70	32356556		AD	Gene usually linked to another neurological disorder where dystonia has been rarely reported	Neurodegenerative and mitochondrial disorders; hypotonia, hyperreflexia, ataxia
TOR1A	35481685		AD	Established dystonia gene	DYT
TOR2A	29770609		AD	Dystonia candidate gene	Potentially linked to blepherospasm
TPH2	28849312		AR	Gene usually linked to another neurological disorder where dystonia has been rarely reported	Tryptophan hydroxylase deficiency; tremor, dopa-responsive dystonia, myoclonus
TPI1	28849312	https://www.omim.org/entry/615512	AR	Gene usually linked to another neurological disorder where dystonia has been rarely reported	Hemolytic anemia due to triosephosphate isomerase deficiency
TPK1	28849312		AR	Gene usually linked to another neurological disorder where dystonia has been rarely reported	Thiamine metabolism dysfunction syndrome, Leigh syndrome-like
TPP1	20301334		AR; adult-onset AD or AR	Gene usually linked to another neurological disorder where dystonia has been rarely reported	ATX/MYC prefix; parkinsonism, developmental regression, speech and language difficulties, nystagmus, diplopia, hypermetric saccades, progressive vision loss, retinopathy, postural tremor, pyramidal signs, spastic paraparesis, decreased vibration sense, fasciculations, seizures
TRAPPC11	28849312		AR	Gene usually linked to another neurological disorder where dystonia has been rarely reported	Limb-girdle muscular dystrophy; chorea, tremor, developmental delay, proximal muscle weakness, muscle cramps, scapular winging, scoliosis, hip dysplasia, cataracts, strabismus, myopia, microcephaly, short stature
TREX1	28849312	20301334	AD	Gene usually linked to another neurological disorder where dystonia has been rarely reported	Aicardi-Goutieres syndrome
TSEN2	28849312		AR	Gene usually linked to another neurological disorder where dystonia has been rarely reported	Pontocerebellar hypoplasia; microcephaly, extrapyramidal dyskinesia, chorea, epilepsy
TSEN54	28849312	20952379	AR	Gene usually linked to another neurological disorder where dystonia has been rarely reported	Pontocerebellar hypoplasia; microcephaly, extrapyramidal dyskinesia, chorea, epilepsy
TSFM	28849312		AR	Gene usually linked to another neurological disorder where dystonia has been rarely reported	Combined oxidative phosphorylation deficiency; variable phenotype, muscle weakness, axonal sensorimotor neuropathy, dystonic movemen
TSPOAP1	33539324		AR	Gene usually linked to another neurological disorder where dystonia has been rarely reported	intellectual disability, cerebellar atrophy
TTC19	28849312		AR	Gene usually linked to another neurological disorder where dystonia has been rarely reported	ATX prefix; Mitochondrial complex III deficiency; developmental delay, cognitive impairment, apraxia, psychiatric symptoms, dysphonia, nystagmus, bradykinesia, dystonia, muscle atrophy and weakness, pyramidal signs
TTPA	27274910		AR	Gene usually linked to another neurological disorder where dystonia has been rarely reported	ATX prefix; vitamin E deficiency; nystagmus, retinopathy, propioception loss, areflexia in lower limbs, peripheral neuropathy, extensor plantar response, head titubation or tremor, hypoacusia, tendon xanthomas, pes cavus, hammer toes, kyphoscoliosis
TUBB2B	28966590		AD	Gene usually linked to another neurological disorder where dystonia has been rarely reported	ATX prefix; broad phenotypic spectrum, spasticity, developmental delay, seizures, distal amyotrophy, rarely optic atrophy
TUBB4A	35481685		AD	Established dystonia gene	DYT prefix; Spasmodic dysphonia, spasticity in some patients
TWNK	32387964		AD/AR	Gene usually linked to another neurological disorder where dystonia has been rarely reported	Progressive external ophthalmoplegia with mitochondrial DNA deletion; broad phenotypic spectrum, proximal muscle weakness, ataxia, peripheral neuropathy, cardiomyopathy, cataracts, depression, endocrine abnormalities
UBA5	27545674		AR	Gene usually linked to another neurological disorder where dystonia has been rarely reported	Developmental and epileptic encephalopathy; spasms, myoclonus, severe neurologic impairment, microcephaly, axial hypotonia, abnormal movements, impaired intellectual development
UBE3A	33098801		AD	Gene usually linked to another neurological disorder where dystonia has been rarely reported	Angelman syndrome; intellectual disability, movement or balance disorder, typical abnormal behaviors, severe limitations in speech, myoclonus
UFM1	35189806		AR	Gene usually linked to another neurological disorder where dystonia has been rarely reported	Hypomyelination with Atrophy of Basal Ganglia and Cerebellum
UBTF	38235043	33026538	AD	Gene usually linked to another neurological disorder where dystonia has been rarely reported	childhood-onset neurodegenerative disorder characterized by motor and language regression, ataxia, dystonia, and acquired microcephaly
UQCRQ	28849312		AR	Gene usually linked to another neurological disorder where dystonia has been rarely reported	Mitochondrial complex III deficiency
VAC14	35481685		AR	Established dystonia gene	DYT prefix; neurodegeneration, ataxia, dysarthria, hypotonia
VAMP1	28849312		AD	Gene usually linked to another neurological disorder where dystonia has been rarely reported	ATX/HSP prefix; supranuclear upgaze limitation
VCP	28849312		AD	Gene usually linked to another neurological disorder where dystonia has been rarely reported	Inclusion body myopathy with early-onset Paget disease and frontotemporal dementia
VPS11	33871597	33452836	AR	Dystonia candidate gene	Potentially linked to dystonia, interactor of VPS16
VPS13A	28849312	20301334	AR, possibly AD	Gene usually linked to another neurological disorder where dystonia has been rarely reported	CHOR prefix; neuroacanthocytosis; parkinsonism, orofacial dyskinesias, seizures, dementia, myopathy, psychiatric symptoms, acanthocytosis
VPS13D	33098801		AR	Gene usually linked to another neurological disorder where dystonia has been rarely reported	ATX/HSP prefix; variable phenotype, myoclonus, chorea, tremor, dysarthria, oculomotor abnormalities, distal sensory impairment, hypotonia, sometimes global developmental delay or mild intellectual disability
VPS16	35481685		AD/AR	Established dystonia gene	DYT
VPS35	28849312		AD	Movement disorder gene that frequently includes prominent dystonia as a phenotype	PARK prefix, in some patients dystonia
VPS37A	28849312		AR	Gene usually linked to another neurological disorder where dystonia has been rarely reported	Spasticity in the lower limbs that progressed to the upper extremities, mild intellectual impairment, kyphosis, pectus carinatum and hypertrichosis
VPS41	33564903		AR	Neurodevelopmental delay gene that frequently includes dystonia as a phenotype	Cerebellar ataxia, neurodevelopmental disorder
WARS2	37417438	34890876	AR	Gene usually linked to another neurological disorder where dystonia has been rarely reported	Broad phenotype, neurodevelopmental disorder, mitochondrial, abnormal movements, lactic acidosis, seizures, delayed psychomotor development, intellectual disability, hypotonia, spasticity, dopa-responsive early-onset parkinsonism, progressive myoclonus-ataxia
WDR45	28849312	33098801	X-linked	Movement disorder gene that frequently includes prominent dystonia as a phenotype	PARK prefix; form of neurodegeneration with brain iron accumulation; developmental delay/intellectual disability, seizures, spasticity, Rett-like stereotypies, autistic-features, neuropsychiatric symptoms, sleep disorders, bowel/bladder incontinence
WDR73	28849312		AR	Gene usually linked to another neurological disorder where dystonia has been rarely reported	ATX prefix; Galloway-Mowat syndrome; delayed psychomotor development, intellectual disability, oculomotor apraxia, optic atrophy, retinopathy, seizures, spastic quadriplegia, hyperreflexia, skin abnormalities, skeletal deformities, genitourinary affectation, facial dysmorphias, microcephaly, short stature, intrauterine growth retardation
WFS1	33098801		AD/AR	Gene usually linked to another neurological disorder where dystonia has been rarely reported	Wolfram syndrome; neurodegenerative disease, diabetes mellitus, optic atrophy, diabetes insipidus, and deafness, renal abnormalities, ataxia, dementia, diverse psychiatric illnesses
XK	20301334		X-linked	Gene usually linked to another neurological disorder where dystonia has been rarely reported	CHOR prefix; McLeod syndrome; behavioral and psychiatric symptoms, seizures, myopathy, cardiomyopathy, cardiac arrhythmias, neuropathy, acanthocytosis
XPR1	28849312	20301334	AD	Movement disorder gene that frequently includes prominent dystonia as a phenotype	Form of primary familial brain calcification, adult onset neuropsychiatric and movement disorders (parkinsonism, dystonia, gait abnormalities, chorea, psychosis, dementia)
YY1	33564903	34618373	AD	Neurodevelopmental delay gene that frequently includes dystonia as a phenotype	Severe neurodevelopmental disorder, delayed psychomotor development, variable cognitive impairment, behavioral problems, movement abnormalities, dysmorphic facial features
ZC4H2	28849312		X-linked	Gene usually linked to another neurological disorder where dystonia has been rarely reported	Wieacker-Wolff syndrome; neurodevelopmental disorder affecting the central and peripheral nervous systems
ZEB2	33098801		AD	Dystonia candidate gene	Neurodevelopmental disorder, potentially linked to dystonia
ZFYVE26	36315648		AR	Gene usually linked to another neurological disorder where dystonia has been rarely reported	HSP prefix; Kjellin syndrome; intellectual disability, dysarthria, pigmentary maculopathy, peripheral neuropathy, distal amyotrophy, occasional parkinsonism
ZMYND11	33098801		AD	Dystonia candidate gene	Potentially linked to dystonia
ZNF142	33098801		AR	Gene usually linked to another neurological disorder where dystonia has been rarely reported	Neurodevelopmental disorder with impaired speech and hyperkinetic movements; intellectual disability, developmental delay, speech impairment, seizures, ataxia, tremor, chorea
ZNF532	33098801		AD	Dystonia candidate gene	Potentially linked to dystonia
ZNF629	33098801		AD	Dystonia candidate gene	Potentially linked to dystonia
AD: autosomal dominant, AR: autosomal recessive, DYT: dystonia, CHOR: chorea, HSP: hereditary spastic paraplegia, ATX: ataxia, MxMD: mixed movement disorders, DD: developmental delay, PARK: Parkinson's disease, PxMD: paroxysmal movement disorders, MYC: myoclonus

## Sheet: Table 2 - Pathogenic vars
Supplementary Table 2: Overview of patients with (likely) pathogenic variants in known dystonia-linked genes with details on variants, pathogenicity scoring, and phenotype consistency
Gene	Patient ID*	Family ID	Patient previously published	Genomic variant (hg38)	cDNA variant	Protein variant	Variant allele frequency	Zygosity	Variant type	gnomAD v4.1.0 Grpmax Filtering AF	CADD-Score v1.6	Alpha missense score interpretation	Predicted protein change (spliceAI)	Previous pathogenicity scoring or report	Novel	ACMG criteria	Pathogenicity based on column Q	Age at examination	Age at onset	Sex	Distribution of dystonia	Dystonia subtype	Additional symptoms	Note	Family history	Movement disorder prefix given by MDS (PMID: 35481685)	Phenotype(s) linked to Gene (Reference is OMIM if not otherwise stated)	Features consistent with gene-linked phenotype	Unsual or new features for gene	Missing features typically present in gene-linked phenotype	Genotype-phenotype relationship
Isolated Dystonia Genes
ANO3	L-1576			chr11_26189260_AC_A	NM_001313726.2:c.87del	p.Cys30Valfs*2	0.52	het	frameshift	not found	13.48	not applicable		MDSGene DP	Known	PVS1, PM2	LP	76	60	female	Segmental dystonia	NA			yes	DYT	Isolated segmental dystonia, variable AAO [PMID: 33502045]	Dystonia	.	.	consistent
ANO3	L-12679			chr11_26599577_G_A	NM_031418.4:c.1699G>A	p.Gly567Arg	0.43	het	missense	not found	32	likely_pathogenic		ClinVar LP	Known	PM2, PP3, PP5 strong	LP	42	13	female	Segmental dystonia	Cervical and truncal dystonia	Spasticity, Parkinson's		yes	DYT	Isolated segmental dystonia, variable AAO [PMID: 33502045]	Dystonia, Parkinson's, spasticity	.	.	consistent
EIF2AK2	L-4220			chr2_37141554_C_T	NM_001135651.3:c.388G>A	p.Gly130Arg	0.51	het	missense	not found	2.534	likely_benign		ClinVar P backed by functional studies, MDSGene PrP	Known	PS1, PS4, PS3	P	24	9	male	Generalized dystonia				no	DYT	Isolated early-onset generalized dystonia [PMID: 36670070]	Dystonia	.	.	consistent
EIF2AK2	L-14301	2	PMID: 33866603	chr2_37141554_C_T	NM_001135651.3:c.388G>A	p.Gly130Arg	0.55	het	missense	not found	2.534	likely_benign		ClinVar P backed by functional studies, MDSGene PrP	Known	PS1, PS4, PS3	P	49	2	female	Generalized dystonia		Bradykinesia, rigidity		yes	DYT	Isolated early-onset generalized dystonia [PMID: 36670070]	Dystonia	Bradykinesia, rigidity	.	consistent
EIF2AK2	L-14302	2	PMID: 33866603	chr2_37141554_C_T	NM_001135651.3:c.388G>A	p.Gly130Arg	0.48	het	missense	not found	2.534	likely_benign		ClinVar P backed by functional studies, MDSGene PrP	Known	PS1, PS4, PS3	P	67	NA	female	Generalized dystonia				yes	DYT	Isolated early-onset generalized dystonia [PMID: 36670070]	Dystonia	.	.	consistent
EIF2AK2	L-14303	2	PMID: 33866603	chr2_37141554_C_T	NM_001135651.3:c.388G>A	p.Gly130Arg	0.45	het	missense	not found	2.534	likely_benign		ClinVar P backed by functional studies, MDSGene PrP	Known	PS1, PS4, PS3	P	44	3	male	Generalized dystonia				yes	DYT	Isolated early-onset generalized dystonia [PMID: 36670070]	Dystonia	.	.	consistent
EIF2AK2	Malay-DYS1	1		chr2_37147716_G_A	NM_001135651.3:c.91C>T	p.Pro31Ser	0.49	het	missense	not found	0.002	likely_benign			Novel recurrent	PS4, PM2, PP1	LP	NA	10	male	Generalized dystonia	Cervical, trunk, upper and lower limb			yes	DYT	Isolated early-onset generalized dystonia [PMID: 36670070]	Dystonia	.	.	consistent
EIF2AK2	Malay-DYS31			chr2_37147716_G_A	NM_001135651.3:c.91C>T	p.Pro31Ser	0.39	het	missense	not found	0.002	likely_benign			Novel recurrent	PS4, PM2	LP	NA	10	male	Generalized dystonia	Cervical, trunk, upper and lower limb			no	DYT	Isolated early-onset generalized dystonia [PMID: 36670070]	Dystonia	.	.	consistent
EIF2AK2	L-13924			chr2_37147776_T_C	NM_001135651.3:c.31A>G	p.Met11Val	0.48	het	missense	2.8e-07	5.215	likely_benign		PMID: 38219528	Known	PM2, PM5, PP5	LP	41	38	female	Focal dystonia	Cervical dystonia			no	DYT	Isolated early-onset generalized dystonia [PMID: 36670070]	Dystonia	.	.	consistent
EIF4A2	L-13703		PMID: 37485550	chr3_186789188_CAA_C	NM_001967.4:c.1144_1145del	p.Lys382Glufs*5	0.44	het	frameshift	7.9e-07	33	not applicable			Novel single	PVS1, PM2, PP1	P	33	6	male	Generalized dystonia		Tremor, mild cognitive dysfunction		yes		Isolated or complex adolescence-/adulthood-onset dystonia [PMID: 37485550]	Dystonia, Tremor, mild cognitive dysfunction	.	.	consistent
GNAL	A-2165			chr18_11689900_A_T	NM_182978.4:c.337A>T	p.Lys113*	0.43	het	nonsense	not found	39	not applicable			Novel single	PVS1, PM2	LP	22	12	male	Segmental dystonia	Upper limb dystonia, cervical dystonia			no	DYT	Isolated adult-onset cervical dystonia [PMID: 33502045]	Dystonia	.	.	consistent
GNAL	L-4320			chr18_11753841_A_G	NM_182978.4:c.520A>G	p.Met174Val	0.48	het	missense	not found	24	ambiguous			Novel single	PM1, PM2, PP3	LP	60	54	female	Segmental dystonia	NA			no	DYT	Isolated adult-onset cervical dystonia [PMID: 33502045]	Dystonia	.	.	consistent
GNAL	Malay-DYS17			chr18_11753884_ACCAATTT_A	NM_182978.4:c.565_571del	p.Gln189Aspfs*8	0.42	het	frameshift	not found	32	not applicable			Novel single	PVS1, PM2	LP	NA	50	male	Generalized dystonia	Cervical and oromandibular dystonia			no	DYT	Isolated adult-onset cervical dystonia [PMID: 33502045]	Dystonia	.	.	consistent
GNAL	A-828			chr18_11824925_T_G	NM_182978.4:c.632T>G	p.Phe211Cys	0.5	het	missense	not found	24.9	likely_pathogenic			Novel single	PM1, PM2, PP3 strong	LP	34	22	female	Multi-focal dystonia	Cervical, oromandibular, and upper limb dystonia			yes	DYT	Isolated adult-onset cervical dystonia [PMID: 33502045]	Dystonia	.	.	consistent
GNAL	L-12450			chr18_11824987_G_A	NM_182978.4:c.694G>A	p.Glu232Lys	0.37	het	missense	not found	32	likely_pathogenic		ClinVar P, Uniprot P	Known	PM1, PM2, PP3, PP5, PP4	LP	66	44	male	Focal dystonia	Cervical dystonia			unknown	DYT	Isolated adult-onset cervical dystonia [PMID: 33502045]	Dystonia	.	.	consistent
GNAL	L-12880			chr18_11868596_C_T	NM_182978.4:c.964C>T	p.Arg322*	0.51	het	nonsense	6.21e-07	39	not applicable		ClinVar P	Known	PVS1, PM2, PP5, PP4	P	65	49	female	Focal dystonia	Cervical dystonia			unknown	DYT	Isolated adult-onset cervical dystonia [PMID: 33502045]	Dystonia	.	.	consistent
GNAL	L-3228			chr18_11872290_ATCTTGT_A	NM_182978.4:c.1060_1065del	p.Phe354_Leu355del	0.49	het	in frame indel		19.58	not applicable		ClinVar VUS	Known	PM1, PM2, PM4, PP4	LP	51	44	female	Focal dystonia	Cervical dystonia			no	DYT	Isolated adult-onset cervical dystonia [PMID: 33502045]	Dystonia	.	.	consistent
GNAL	L-6673			chr18_11881046_G_A	NM_182978.4:c.1288G>A	p.Ala430Thr	0.53	het	missense	2.8e-07	29.3	likely_pathogenic			Novel single	PM1, PM2, PP3 strong, PP4	LP	65	47	female	Focal dystonia	Cervical dystonia			yes	DYT	Isolated adult-onset cervical dystonia [PMID: 33502045]	Dystonia	.	.	consistent
KMT2B	A-1074			chr19_35719861_A_AC	NM_014727.3:c.521dup	p.Thr172Aspfs*8	0.49	het	frameshift	6.828e-06	23.7	not applicable		ClinVar P	Known	PVS1, PM2, PP5	P	44	7	male	Generalized dystonia				no	DYT	Isolated or complex early-onset generalized dystonia [PMID: 33502045]	Dystonia	.	.	consistent
KMT2B	A-2432			chr19_35720996_A_AC	NM_014727.3:c.1656dup	p.Lys553Glnfs*46	0.41	het	frameshift	5.607e-06	25.7	not applicable		ClinVar P	Known	PVS1, PM2, PP5	P	42	8	male	Generalized dystonia				no	DYT	Isolated or complex early-onset generalized dystonia [PMID: 33502045]	Dystonia	.	.	consistent
KMT2B	Malay-DYS22			chr19_35725310_T_G	NM_014727.3:c.3619T>G	p.Cys1207Gly	0.53	het	missense	not found	29.5	likely_pathogenic			Novel single	PM1, PM2, PP3 strong	LP	NA	3	male	Generalized dystonia	Cervical, oromandibular, upper and lower limb dystonia	Learning difficulty, bulbous nose		no	DYT	Isolated or complex early-onset generalized dystonia [PMID: 33502045]	Dystonia, learning difficulty	.	.	consistent
KMT2B	L-12889			chr19_35725584_A_G	NM_014727.3:c.3748A>G	p.Lys1250Glu	0.52	het	missense	6.21e-07	26.4	likely_pathogenic			Novel single	PM1, PM2, PP3 strong	LP	62	12	female	Multi-focal dystonia	NA			yes	DYT	Isolated or complex early-onset generalized dystonia [PMID: 33502045]	Dystonia	.	.	consistent
KMT2B	L-12616			chr19_35725626_G_A	NM_014727.3:c.3789+1G>A	see column N	0.43	het	splice site	not found	35	not applicable	p.Arg1260Thrfs*91		Novel single	PVS1, PS3, PM2	P	3	3	female	Generalized dystonia	Especially lower limb dystonia	Microcephaly, scoliosis		no	DYT	Isolated or complex early-onset generalized dystonia [PMID: 33502045]	Dystonia	.	.	consistent
KMT2B	L-12272			chr19_35729077_G_A	NM_014727.3:c.4779+1G>A	see column N	0.48	het	splice site	not found	34	not applicable	Exon 21 skipping		Novel single	PVS1, PS3, PM2	P	15	10	female	Generalized dystonia				no	DYT	Isolated or complex early-onset generalized dystonia [PMID: 33502045]	Dystonia	.	.	consistent
KMT2B	Malay-DYS40	3		chr19_35730741_C_T	NM_014727.3:c.5311C>T	p.Arg1771Trp	0.41	het	missense	6.19e-07	27.6	likely_pathogenic			Novel single	PS2, PM1, PM2, PP3	LP	NA	23	male	Generalized dystonia	Cervical and truncal dystonia			no, de novo variant	DYT	Isolated or complex early-onset generalized dystonia [PMID: 33502045]	Dystonia	.	.	consistent
KMT2B	Malay-DYS3		PMID: 36537064	chr19_35732756_CAGTG_C	NM_014727.3:c.6210_6213del	p.Ser2070Argfs*20	0.56	het	frameshift	not found	33	not applicable		ClinVar P	Known	PVS1, PM2, PP5	P	41	12	male	Focal dystonia	Oromandibular dystonia			no	DYT	Isolated or complex early-onset generalized dystonia [PMID: 33502045]	Dystonia	.	.	consistent
THAP1	A-815			chr8_42838063_T_A	NM_018105.3:c.541A>T	p.Lys181*	0.52	het	nonsense	not found	37	not applicable			Novel single	PVS1, PM2	LP	64	31	female	Generalized dystonia				no	DYT	Isolated childhood- or adolescent-onset dystonia of mixed type [PMID: 33502045]	Dystonia	.	.	consistent
THAP1	A-1859			chr8_42838065_A_C	NM_018105.3:c.539T>G	p.Leu180*	0.52	het	nonsense	not found	37	not applicable			Novel single	PVS1, PM2	LP	50	29	female	Segmental dystonia	Shoulder, upper limb, and cervical dystonia			no	DYT	Isolated childhood- or adolescent-onset dystonia of mixed type [PMID: 33502045]	Dystonia	.	.	consistent
THAP1	L-13802			chr8_42838160_C_A	NM_018105.3:c.444G>T	p.Arg148Ser	0.47	het	missense	not found	24.6	likely_pathogenic			Novel single	PM1, PM2, PP2, PP3	LP	NA	26	female	Multi-focal dystonia	Shoulder, upper limbs and lower limb dystonia			no	DYT	Isolated childhood- or adolescent-onset dystonia of mixed type [PMID: 33502045]	Dystonia	.	.	consistent
THAP1	L-3812			chr8_42838214_TGA_T	NM_018105.3:c.388_389del	p.Val131Phefs*3	0.52	het	frameshift	not found	32	not applicable		MDSGene PrP, ClinVar P	Known	PVS1, PM2, PP5	P	32	9	female	Generalized dystonia				no	DYT	Isolated childhood- or adolescent-onset dystonia of mixed type [PMID: 33502045]	Dystonia	.	.	consistent
THAP1	L-5562			chr8_42838214_TGA_T	NM_018105.3:c.388_389del	p.Val131Phefs*3	0.51	het	frameshift	not found	32	not applicable		MDSGene PrP, ClinVar P	Known	PVS1, PM2, PP5	P	46	15	male	Generalized dystonia				unknown	DYT	Isolated childhood- or adolescent-onset dystonia of mixed type [PMID: 33502045]	Dystonia	.	.	consistent
THAP1	L-6046			chr8_42838309_G_A	NM_018105.3:c.295C>T	p.Gln99*	0.53	het	nonsense	not found	37	not applicable			Novel single	PVS1, PM2	LP	NA	NA	female	Generalized dystonia				no	DYT	Isolated childhood- or adolescent-onset dystonia of mixed type [PMID: 33502045]	Dystonia	.	.	consistent
THAP1	L-15914			chr8_42838315_G_A	NM_018105.3:c.289C>T	p.Gln97*	0.47	het	nonsense	not found	35	not applicable		MDSGene PrP, ClinVar P	Known	PVS1, PS4, PM2, PP5	P	55	6	male	Generalized dystonia				no	DYT	Isolated childhood- or adolescent-onset dystonia of mixed type [PMID: 33502045]	Dystonia	.	.	consistent
THAP1	L-4224			chr8_42838330_CTTCT_C	NM_018105.3:c.270_273del	p.Glu91Ilefs*28	0.48	het	frameshift	1.239e-06	32	not applicable		ClinVar P	Known	PVS1, PS4, PM2, PP5	P	48	11	male	Generalized dystonia				yes	DYT	Isolated childhood- or adolescent-onset dystonia of mixed type [PMID: 33502045]	Dystonia	.	.	consistent
THAP1	L-12729			chr8_42839243_CTTG_C	NM_018105.3:c.207_209del	p.Asn69del	0.53	het	in frame indel	not found	17.52	not applicable		MDSGene PrP, ClinVar P	Known	PS4, PM2, PM4, PP1, PP5	P	24	18	male	Focal dystonia	Cervical dystonia			unknown	DYT	Isolated childhood- or adolescent-onset dystonia of mixed type [PMID: 33502045]	Dystonia	.	.	consistent
THAP1	L-12588			chr8_42839254_ACT_A	NM_018105.3:c.197_198del	p.Glu66Valfs*19	0.52	het	frameshift	not found	28.8	not applicable		MDSGene PrP, ClinVar P	Known	PVS1, PS4, PM2, PP5	P	43	18	male	Segmental dystonia	NA			unknown	DYT	Isolated childhood- or adolescent-onset dystonia of mixed type [PMID: 33502045]	Dystonia	.	.	consistent
THAP1	L-14777			chr8_42839289_G_A	NM_018105.3:c.164C>T	p.Ser55Leu	0.42	het	missense	not found	30	likely_pathogenic			Novel single	PM1, PM2, PP3, PP2	LP	60	24	male	Generalized dystonia		Bradykinesia		yes	DYT	Isolated childhood- or adolescent-onset dystonia of mixed type [PMID: 33502045]	Dystonia	.	.	consistent
THAP1	A-2620	4		chr8_42839300_G_C	NM_018105.3:c.153C>G	p.Ser51Arg	0.5	het	missense	not found	25.5	likely_pathogenic		MDSGene PrP	Known	PM1, PM2, PP2, PP3	LP	44	41	female	Segmental dystonia	Cranial, shoulder, and upper limb dystonia			yes	DYT	Isolated childhood- or adolescent-onset dystonia of mixed type [PMID: 33502045]	Dystonia	.	.	consistent
THAP1	A-956	4		chr8_42839300_G_C	NM_018105.3:c.153C>G	p.Ser51Arg	0.45	het	missense	not found	25.5	likely_pathogenic		MDSGene PrP	Known	PM1, PM2, PP2, PP3	LP	52	32	male	Generalized dystonia				yes	DYT	Isolated childhood- or adolescent-onset dystonia of mixed type [PMID: 33502045]	Dystonia	.	.	consistent
THAP1	L-4318			chr8_42839376_G_A	NM_018105.3:c.77C>T	p.Pro26Leu	0.46	het	missense	not found	28.4	likely_pathogenic		MDSGene PrP, ClinVar P	Known	PS3, PS4, PP3, PP5	P	56	10	male	Segmental dystonia	NA			yes	DYT	Isolated childhood- or adolescent-onset dystonia of mixed type [PMID: 33502045]	Dystonia	.	.	consistent
THAP1	L-4071			chr8_42843049_T_C	NM_018105.3:c.46A>G	p.Lys16Glu	0.43	het	missense	not found	29.8	likely_pathogenic		MDSGene PrP	Known	PM1, PM2, PP3, PP2	LP	46	11	female	Generalized dystonia				no	DYT	Isolated childhood- or adolescent-onset dystonia of mixed type [PMID: 33502045]	Dystonia	.	.	consistent
TOR1A	L-4232			chr9_129814108_C_T	NM_000113.3:c.863G>A	p.Arg288Gln	0.54	het	missense	8.756e-05	23	likely_benign		ClinVar P	Known	PS3, PS4, PM2, PP3, PP5	P	22	2	female	Generalized dystonia		not mentioned		no	DYT	Isolated early-onset generalized dystonia [PMID: 33502045]	Dystonia	.	.	consistent
VPS16	L-8274/ A-1455			chr20_2860767_CTGCT_CAA	NM_022575.4:c.535_538delinsAA	p.Cys179Lysfs*19	0.49	het	frameshift		29.1	not applicable			Novel single	PVS1, PM2	LP	NA	7	female	Segmental dystonia	Cranial, shoulder, and upper limb dystonia	Bradykinesia, rest tremor		no	DYT	Isolated early-onset generalized dystonia [PMID: 36670070]	Dystonia	Bradykinesia, rest tremor	.	consistent
VPS16	A-1605			chr20_2860792_C_T	NM_022575.4:c.559C>T	p.Arg187*	0.47	het	nonsense	1.83e-06	36	not applicable		MDSGene PrP, ClinVar P	Known	PVS1, PS4, PM2, PP5	P	54	27	male	Generalized dystonia				no	DYT	Isolated early-onset generalized dystonia [PMID: 36670070]	Dystonia	.	.	consistent
VPS16	L-4499			chr20_2860792_C_T	NM_022575.4:c.559C>T	p.Arg187*	0.55	het	nonsense	1.83e-06	36	not applicable		MDSGene PrP, ClinVar P	Known	PVS1, PS4, PM2, PP5	P	23	NA	female	Generalized dystonia				no	DYT	Isolated early-onset generalized dystonia [PMID: 36670070]	Dystonia	.	.	consistent
VPS16	L-4162			chr20_2861033_C_T	NM_022575.4:c.694C>T	p.Arg232*	0.51	het	nonsense	6.8e-07	37	not applicable			Novel single	PVS1, PM2	LP	32	29	male	Generalized dystonia	Cranial, cervical, and axial dystonia, spasmodic dysphonia	none		no	DYT	Isolated early-onset generalized dystonia [PMID: 36670070]	Dystonia	.	.	consistent
VPS16	L-1942			chr20_2862122_G_T	NM_022575.4:c.1063G>T	p.Glu355*	0.43	het	nonsense	2.8e-07	40	not applicable			Novel single	PVS1, PM2	LP	51	44	male	Segmental dystonia	Oromandibular and cervical dystonia, spasmodic dysphonia	none		yes	DYT	Isolated early-onset generalized dystonia [PMID: 36670070]	Dystonia	.	.	consistent
VPS16	L-4283	5		chr20_2862696_A_G	NM_022575.4:c.1189A>G	p.Lys397Glu	0.52	het	missense	not found	32	likely_pathogenic			Novel single	PS2, PM2, PP3	LP	43	8	female	Generalized dystonia		none	GPi-DBS with good response	no, de novo variant	DYT	Isolated early-onset generalized dystonia [PMID: 36670070]	Dystonia			consistent
VPS16	A-1405			chr20_2862929_T_A	NM_022575.4:c.1326T>A	p.Tyr442*	0.42	het	nonsense	6.8e-07	24.6	not applicable			Novel single	PVS1, PM2	LP	53	12	female	Generalized dystonia				no	DYT	Isolated early-onset generalized dystonia [PMID: 36670070]	Dystonia	.	.	consistent
VPS16	L-4235			chr20_2863372_AT_A	NM_022575.4:c.1451del	p.Ile484Thrfs*70	0.56	het	frameshift	6.2e-07	32	not applicable			Novel recurrent	PVS1, PS4, PM2	P	71	70	female	Generalized dystonia				no	DYT	Isolated early-onset generalized dystonia [PMID: 36670070]	Dystonia	.	.	consistent
VPS16	L-4321			chr20_2863372_AT_A	NM_022575.4:c.1451del	p.Ile484Thrfs*70	0.46	het	frameshift	6.2e-07	32	not applicable			Novel recurrent	PVS1, PS4, PM2	P	63	42	female	Focal dystonia	Cervical dystonia			no	DYT	Isolated early-onset generalized dystonia [PMID: 36670070]	Dystonia	.	.	consistent
VPS16	L-4309			chr20_2864083_G_C	NM_022575.4:c.1611G>C	see column N	0.46	het	splice site	not found	35	likely_pathogenic	p.Lys537Asnfs*18		Novel single	PVS1, PM2	LP	49	30	male	Generalized dystonia				no	DYT	Isolated early-onset generalized dystonia [PMID: 36670070]	Dystonia	.	.	consistent
VPS16	A-1141			chr20_2864363_A_G	NM_022575.4:c.1721-2A>G	see column N	0.53	het	splice site	not found	34	not applicable	Intron 17 retention		Novel single	PVS1, PM2	LP	38	8	female	Generalized dystonia				no	DYT	Isolated early-onset generalized dystonia [PMID: 36670070]	Dystonia	.	.	consistent
VPS16	A-2340			chr20_2864364_G_A	NM_022575.4:c.1721-1G>A	see column N	0.5	het	splice site	not found	34	not applicable	p.Val574Glufs*27		Novel single	PVS1, PM2	LP	40	12	male	Generalized dystonia				no	DYT	Isolated early-onset generalized dystonia [PMID: 36670070]	Dystonia	.	.	consistent
VPS16	A-2067			chr20_2864631_C_T	NM_022575.4:c.1903C>T	p.Arg635*	0.49	het	nonsense	1.239e-06	37	not applicable		MDSGene PrP, ClinVar P	Known	PVS1, PS4, PM2, PP5	P	25	24	female	Generalized dystonia				no	DYT	Isolated early-onset generalized dystonia [PMID: 36670070]	Dystonia	.	.	consistent
VPS16	L-2531			chr20_2864631_C_T	NM_022575.4:c.1903C>T	p.Arg635*	0.42	het	nonsense	1.239e-06	37	not applicable		MDSGene PrP, ClinVar P	Known	PVS1, PS4, PM2, PP5	P	64	64	male	Generalized dystonia				no	DYT	Isolated early-onset generalized dystonia [PMID: 36670070]	Dystonia	.	.	consistent
VPS16	L-15625			chr20_2864631_C_T	NM_022575.4:c.1903C>T	p.Arg635*	0.51	het	nonsense	1.239e-06	37	not applicable		MDSGene PrP, ClinVar P	Known	PVS1, PS4, PM2, PP5	P	58	12	female	Generalized dystonia		Chorea		yes	DYT	Isolated early-onset generalized dystonia [PMID: 36670070]	Dystonia	Chorea	.	consistent
VPS16	L-12264			chr20_2865215_T_C	NM_022575.4:c.2072T>C	p.Phe691Ser	0.55	het	missense	7.9e-07	27.2	likely_pathogenic			Novel single	PM1, PM2, PP3 strong	LP	2	0	female	Segmental dystonia	Cervical and truncal dystonia	Developmental delay, opistotonus, athetose of lower limbs	cMRI normal	no	DYT	Isolated early-onset generalized dystonia [PMID: 36670070]	Dystonia	Developmental delay	.	consistent
VPS16	L-12172			chr20_2866316_G_A	NM_022575.4:c.2375+1G>A	see column N	0.48	het	splice site	6.88e-06	34	not applicable	Exon 23 skipping		Novel single	PVS1, PM2	LP	63	24	male	Segmental dystonia	Upper limb and cervical dystonia			no	DYT	Isolated early-onset generalized dystonia [PMID: 36670070]	Dystonia	.	.	consistent
Combined Dystonia Genes
ATP1A3	L-9192			chr19_41968903_T_A	NM_152296.5:c.2701A>T	p.Arg901Trp	0.5	het	missense	not found	29.9	likely_pathogenic			Novel single	PM2, PP3 strong, PP2	LP	71	63	male	Generalized dystonia		none		yes	DYT/PARK	Pleiotropic spectrum; rapid-onset dystonia-parkinsonism is one presentation [PMID: 33564903]	Dystonia	.	.	partially consistent
ATP1A3	A-1143			chr19_41970275_C_T	NM_152296.5:c.2452G>A	p.Glu818Lys	0.51	het	missense	not found	25	likely_pathogenic		ClinVar P (14 submissions)	Known	PS3, PM1, PM2, PP3, PP5	P	23	13	female	Generalized dystonia	Rapid-onset	Deafness	Rapid-onset	no	DYT/PARK	Pleiotropic spectrum; rapid-onset dystonia-parkinsonism is one presentation [PMID: 33564903]	Dystonia, rapid-onset; deafness	.	.	consistent
ATP1A3	L-12669			chr19_41978041_G_A	NM_152296.5:c.1838C>T	p.Thr613Met	0.48	het	missense	not found	29.5	likely_pathogenic		ClinVar P (11 submissions), backed by functional studies	Known	PS3, PM2, PP5 strong, PP2, PP3 strng	P	28	26	female	Hemidystonia		none		no	DYT/PARK	Pleiotropic spectrum; rapid-onset dystonia-parkinsonism is one presentation [PMID: 33564903]	Dystonia	.	.	partially consistent
ATP1A3	A-2012			chr19_41982037_C_A	NM_152296.5:c.1063G>T	p.Glu355*	0.45	het	nonsense	not found	37	not applicable			Novel single	PVS1, PM2	LP	62	45	female	Focal dystonia	Cervical dystonia	Tremor	slowly progressive disease	yes	DYT/PARK	Pleiotropic spectrum; rapid-onset dystonia-parkinsonism is one presentation [PMID: 33564903]	Dystonia, tremor	.	.	partially consistent
ATP1A3	A-2263			chr19_41982106_C_T	NM_152296.5:c.994G>A	p.Val332Met	0.53	het	missense	not found	32	likely_pathogenic			Novel single	PM1, PM2, PP3 strong, PP2	LP	22	12	female	Hemidystonia	Right body site, upper and lower limbs; rapid-onset	none	Rapid-onset	unknown	DYT/PARK	Pleiotropic spectrum; rapid-onset dystonia-parkinsonism is one presentation [PMID: 33564903]	Dystonia, rapid-onset	.	.	consistent
GCH1	A-3305			chr14_54844069_A_AAC	NM_000161.3:c.699_700dup	p.Phe234Cysfs*13	0.55	het	frameshift	not found	33	not applicable			Novel single	PVS1, PM2	LP	53	7	female	Generalized dystonia		none	Levodopa was not tried	yes	DYT/PARK	Dopa-responsive dystonia, Dystonia-parkinsonism	Dystonia	.	.	consistent
GCH1	9703/L-25463			chr14_54845793_C_T	NM_000161.3:c.601G>A	p.Gly201Arg	0.48	het	missense	not found	32	likely_pathogenic		MDSGene PoP	Known	PM1, PM2, PM5, PP3 strong	LP	61	15	female	Generalized dystonia		none		yes	DYT/PARK	Dopa-responsive dystonia, Dystonia-parkinsonism	Dystonia	.	.	consistent
GCH1	D55/08			chr14_54845823_C_T	NM_000161.3:c.571G>A	p.Val191Ile	0.44	het	missense	9.304e-05	15.22	likely_benign		Uniprot P, citing 2 articles; MDSGene PoP	Known	PM1, PM2, PP5 strong	LP	81	35	male	Generalized dystonia		none		yes	DYT/PARK	Dopa-responsive dystonia, Dystonia-parkinsonism	Dystonia	.	.	consistent
GCH1	A-2124			chr14_54845844_G_A	NM_000161.3:c.550C>T	p.Arg184Cys	0.44	het	missense	not found	33	likely_pathogenic		ClinVar P, MDSGene PrP	Known	PM1, PM2, PM5, PP3 strong, PP5	LP	44	9	male	Generalized dystonia		none	Did not tolerate levodopa or other dopaminergic treatments so that dopa-responsiveness is unknown; had a good response to GPi-DBS	yes	DYT/PARK	Dopa-responsive dystonia, Dystonia-parkinsonism	Dystonia	.	.	consistent
GCH1	L-13222			chr14_54865380_C_T	NM_000161.3:c.400G>A	p.Asp134Asn	1	hom	missense	6.27e-07	23.9	ambiguous		ClinVar LP	Known	PM1, PM2, PM5, PP3, PP5	LP	NA	1	male	Generalized dystonia	Dopa-responsive	Rigidity, chorea		yes	DYT/PARK	Dopa-responsive dystonia, Dystonia-parkinsonism	Dystonia, rigidity	Chorea	.	consistent
GCH1	D680/07			chr14_54865408_T_G	NM_000161.3:c.372A>C	p.Glu124Asp	0.45	het	missense	not found	19.26	likely_pathogenic			Novel single	PM1, PM2, PP3 strong	LP	25	0	male	Generalized dystonia		none		no	DYT/PARK	Dopa-responsive dystonia, Dystonia-parkinsonism	Dystonia	.	.	consistent
GCH1	L-3952			chr14_54902334_C_CT	NM_000161.3:c.329dup	p.Glu111Glyfs*13	0.38	het	frameshift	not found	33	not applicable			Novel single	PVS1, PM2	LP	2	1	male	Generalized dystonia		none		yes	DYT/PARK	Dopa-responsive dystonia, Dystonia-parkinsonism	Dystonia	.	.	consistent
GCH1	L-3711			chr14_54902355_C_G	NM_000161.3:c.309G>C	P.Gln103His	1	hom	missense	not found	22.6	likely_pathogenic		MDSGene PrP	Known	PM1, PM2, PP3 strong	LP	1	0	male	Generalized dystonia		none		no	DYT/PARK	Dopa-responsive dystonia, Dystonia-parkinsonism	Dystonia	.	.	consistent
GCH1	A-2353			chr14_54902356_T_G	NM_000161.3:c.308A>C	p.Gln103Pro	0.45	het	missense	not found	23.6	likely_pathogenic		MDSGene PoP	Known	PM1, PM2, PP3 strong	LP	58	4	female	Generalized dystonia	Dopa-responsive	none		yes	DYT/PARK	Dopa-responsive dystonia, Dystonia-parkinsonism	Dystonia	.	.	consistent
GCH1	A-3511			chr14_54902363_C_T	NM_000161.3:c.301G>A	p.Ala101Thr	0.56	het	missense	6.2e-07	26.6	likely_pathogenic			Novel single	PM1, PM2, PP3 strong	LP	68	63	female	Generalized dystonia	Dopa-responsive	Jerky tremor of upper limbs, mild hypomimia, mild reduction of blink rate		yes	DYT/PARK	Dopa-responsive dystonia, Dystonia-parkinsonism	Dystonia	.	.	consistent
GCH1	L-12641			chr14_54902381_G_A	NM_000161.3:c.283C>T	p.Pro95Ser	0.48	het	missense	not found	31	likely_pathogenic		MDSGene PrP	Known	PM1, PM2, PP3 strong	LP	64	2	male	Generalized dystonia	Dopa-responsive	none		no	DYT/PARK	Dopa-responsive dystonia, Dystonia-parkinsonism	Dystonia	.	.	consistent
GCH1	L-12163			chr14_54902435_A_G	NM_000161.3:c.229T>C	p.Ser77Pro	0.25	het	missense	6.2e-07	25	likely_pathogenic			Novel single	PM1, PM2, PP3 strong	LP	34	15	female	Generalized dystonia	Dopa-responsive	none		no	DYT/PARK	Dopa-responsive dystonia, Dystonia-parkinsonism	Dystonia	.	.	consistent
GCH1	L-1282	6		chr14_54902483_C_A	NM_000161.3:c.181G>T	p.Glu61*	0.5	het	nonsense	not found	38	not applicable		MDSGene DP	Known	PVS1, PM2, PP1	P	71	7	female	Generalized dystonia	Dopa-responsive	none		yes	DYT/PARK	Dopa-responsive dystonia, Dystonia-parkinsonism	Dystonia	.	.	consistent
GCH1	L-1767/ L-3773	6		chr14_54902483_C_A	NM_000161.3:c.181G>T	p.Glu61*	0.44	het	nonsense	not found	38	not applicable		MDSGene DP	Known	PVS1, PM2, PP1	P	66	7	female	Generalized dystonia	Dopa-responsive	Macrocephaly, Bradykinesia		yes	DYT/PARK	Dopa-responsive dystonia, Dystonia-parkinsonism	Dystonia, bradykinesia	Macrocephaly	.	consistent
GNAO1	L-12417			chr16_56328630_G_A	NM_020988.3:c.304-1G>A	p.Ala102Leufs*10	0.63	het	splice site	not found	34	not applicable			Novel single	PVS1, PM2	LP	29	17	male	Focal dystonia	Cervical dystonia, alcohol-sensitive	not mentioned		no	DYT/CHOR	Severe combined dystonia-chorea [PMID: 35481685], isolated dystonia associated with splicing variants or haploinsufficiency [PMID: 38881224]	Dystonia	.	.	consistent
SGCE	A-1025			chr7_94588688_C_CCTGTAGT	NM_003919.3:c.1291_1297dup	p.Gly433Aspfs*4	0.39	het	frameshift	8.1e-07	32	not applicable			Novel single	PVS1, PM2	LP	41	28	female	Focal dystonia	Upper limb dystonia	not mentioned		no	MYC/DYT	Myoclonus-dystonia	Dystonia	.	.	consistent
SGCE	A-137			chr7_94598776_G_A	NM_003919.3:c.1252C>T	p.Gln418*	0.51	het	nonsense	not found	43	not applicable			Novel single	PVS1, PM2	LP	69	32	female	Focal dystonia	Upper limb dystonia	none		no	MYC/DYT	Myoclonus-dystonia	Dystonia	.	.	consistent
SGCE	L-12901			chr7_94603289_C_A	NM_003919.3:c.825+1G>T	see column N	0.62	het	splice site	not found	34	not applicable	Exon 6 skipping	ClinVar P	Known	PVS1, PS4, PM2, PP5	P	10	1	female	Focal dystonia	Upper limb dystonia	Myoclonus, gait disturbance		no	MYC/DYT	Myoclonus-dystonia	Dystonia, myoclonus, gait disturbance	.	.	consistent
SGCE	L-12897			chr7_94603305_C_T	NM_003919.3:c.810G>A	p.Trp270*	0.38	het	nonsense	6.2e-07	39	not applicable		MDSGene PrP, ClinVar P	Known	PVS1, PS4, PM2, PP5	P	19	5	female	Focal dystonia	Cervical dystonia	Myoclonus, polydactyly		yes	MYC/DYT	Myoclonus-dystonia	Dystonia, myoclonus	Polydactyly	.	consistent
SGCE	A-1984			chr7_94603331_AT_A	NM_003919.3:c.783del	p.Lys261Asnfs*28	0.28	het	frameshift	2.8e-07	23.7	not applicable		ClinVar P	Known	PVS1, PS4, PM2, PP5	LP	52	16	female	Generalized dystonia		none		no	MYC/DYT	Myoclonus-dystonia	Dystonia, myoclonus	.	.	consistent
SGCE	A-1233			chr7_94618869_A_G	NM_003919.3:c.551T>C	p.Leu184Pro	0.44	het	missense	not found	24.6	likely_pathogenic		MDSGene PrP, ClinVar P	Known	PS4, PM2, PP1, PP5	P	53	3	female	Generalized dystonia		Myoclonus (head, arm, trunk)	Significant improvement with DBS	yes	MYC/DYT	Myoclonus-dystonia	Dystonia, myoclonus	.	.	consistent
SGCE	Malay-DYS26	7		chr7_94618899_A_T	NM_003919.3:c.521T>A	p.Met174Lys	0.5	het	missense	not found	24.2	likely_pathogenic			Novel single family	PM2, PP1, PP3, PP4	LP	NA	2	female	Segmental dystonia	Cervical and upper limb dystonia	Myoclonus		yes	MYC/DYT	Myoclonus-dystonia	Dystonia, myoclonus	.	.	consistent
SGCE	Malay-DYS27	7		chr7_94618899_A_T	NM_003919.3:c.521T>A	p.Met174Lys	0.5	het	missense	not found	24.2	likely_pathogenic			Novel single family	PM2, PP1, PP3, PP4	LP	NA	3	female	Segmental dystonia	Cervical and upper limb dystonia	Myoclonus		yes	MYC/DYT	Myoclonus-dystonia	Dystonia, myoclonus	.	.	consistent
SGCE	A-2206			chr7_94623340_TATTA_T	NM_003919.3:c.444_447del	p.Asn149*	0.51	het	nonsense	2.9e-07	32	not applicable		ClinVar P	Known	PVS1, PS4, PM2, PP5	P	84	10	male	Focal dystonia	Upper limb dystonia	not mentioned		yes	MYC/DYT	Myoclonus-dystonia	Dystonia	.	.	consistent
SGCE	A-3025			chr7_94628288_G_A	NM_003919.3:c.304C>T	p.Arg102*	0.48	het	nonsense	4.44e-06	38	not applicable		MDSGene PrP, ClinVar P	Known	PVS1, PS4, PM2, PP5	P	37	37	female	Generalized dystonia		not mentioned		no	MYC/DYT	Myoclonus-dystonia	Dystonia	.	.	consistent
SGCE	L-4225			chr7_94628288_G_A	NM_003919.3:c.304C>T	p.Arg102*	0.58	het	nonsense	4.44e-06	38	not applicable		MDSGene PrP, ClinVar P	Known	PVS1, PS4, PM2, PP5	P	30	3	male	NA		Myoclonus		yes	MYC/DYT	Myoclonus-dystonia	Dystonia, myoclonus	.	.	consistent
SGCE	L-13613			chr7_94628288_G_A	NM_003919.3:c.304C>T	p.Arg102*	0.62	het	nonsense	4.44e-06	38	not applicable		MDSGene PrP, ClinVar P	Known	PVS1, PS4, PM2, PP5	P	58	7	male	Generalized dystonia		Myoclonus		yes	MYC/DYT	Myoclonus-dystonia	Dystonia, myoclonus	.	.	consistent
SGCE	L-12473	8		chr7_94628360_C_T	NM_003919.3:c.233-1G>A	see column N	0.41	het	splice site	not found	34	not applicable	p.Gly78Alafs*8		Novel single family	PVS1, PM2, PP1 strong	P	45	45	female	Focal dystonia	Cervical dystonia	Myoclonus		yes	MYC/DYT	Myoclonus-dystonia	Dystonia, myoclonus	.	.	consistent
SGCE	L-12474	8		chr7_94628360_C_T	NM_003919.3:c.233-1G>A	see column N	0.44	het	splice site	not found	34	not applicable	p.Gly78Alafs*8		Novel single family	PVS1, PM2, PP1 strong	P	21	20	male	Focal dystonia	Cervical dystonia	Myoclonus		yes	MYC/DYT	Myoclonus-dystonia	Dystonia, myoclonus	.	.	consistent
SGCE	L-12475	8		chr7_94628360_C_T	NM_003919.3:c.233-1G>A	see column N	0.46	het	splice site	not found	34	not applicable	p.Gly78Alafs*8		Novel single family	PVS1, PM2, PP1 strong	P	40	40	female	Focal dystonia	Cervical dystonia	Myoclonus		yes	MYC/DYT	Myoclonus-dystonia	Dystonia, myoclonus	.	.	consistent
SGCE	L-12476	8		chr7_94628360_C_T	NM_003919.3:c.233-1G>A	see column N	0.36	het	splice site	not found	34	not applicable	p.Gly78Alafs*8		Novel single family	PVS1, PM2, PP1 strong	P	14	13	female	Segmental dystonia	Cervical dystonia, writers cramp	Myoclonus		yes	MYC/DYT	Myoclonus-dystonia	Dystonia, myoclonus	.	.	consistent
SGCE	L-12477	8		chr7_94628360_C_T	NM_003919.3:c.233-1G>A	see column N	0.52	het	splice site	not found	34	not applicable	p.Gly78Alafs*8		Novel single family	PVS1, PM2, PP1 strong	P	13	7	female	Segmental dystonia	Cervical and truncal dystonia	Myoclonus		yes	MYC/DYT	Myoclonus-dystonia	Dystonia, myoclonus	.	.	consistent
SGCE	L-12478	8		chr7_94628360_C_T	NM_003919.3:c.233-1G>A	see column N	0.4	het	splice site	not found	34	not applicable	p.Gly78Alafs*8		Novel single family	PVS1, PM2, PP1 strong	P	7	7	male	Focal dystonia	Cranial dystonia, oromandibular dystonia	Myoclonus		yes	MYC/DYT	Myoclonus-dystonia	Dystonia, myoclonus	.	.	consistent
Genes linked to dystonia with other neurological or systemic features
ACTB	L-14936			chr7_5528536_G_A	NM_001101.5:c.547C>T	p.Arg183Trp	0.55	het	missense	not found	29.3	likely_pathogenic		ClinVar P, Uniprot P, citing 11 articles	Known	PM2, PM5, PP2, PP3 strong, PP5 very strong	P	38	18	female	Generalized dystonia		Deafness since birth, cognitive developmental delay, bradykinesia, rigidity		no	DYT	Generalized dystonia and hearing loss [PMID: 35481685]	Dystonia, deafness	.	.	consistent
IRF2BPL	L-13191	9		chr14_77027294_G_A	NM_024496.4:c.499C>T	p.Gln167*	0.51	het	nonsense	6.37e-07	38	not applicable		ClinVar P	Known	PVS1, PS2, PM2	P	27	9	female	Generalized dystonia		Gait dysfunction, learning disability, spasticity, dysarthria, and oculomotor abnormalities		no, de novo variant	DYT	Generalized dystonia, developmental delay, seizures [PMID: 35481685]	Dystonia, learning disablity, spasticity, gait dysfunction	.	.	consistent
SPR	A-1412			chr2_72888457_A_G	NM_003124.5:c.448A>G	p.Arg150Gly	1	hom	missense	0.0001153	26.7	ambiguous		ClinVar P	Known	PS3, PM1, PM2, PM3, PP1, PP3	P	27	0	male	Focal dystonia	Upper limb dystonia, dopa-responsive	Depression; Anxiety Related Disorders		no	DYT/PARK	Dystonia, parkinsonism, developmental delay [PMID: 27079681]	Dystonia, dopa-responsive	.	Developmental delay	consistent
TUBB4A	L-13016			chr19_6495286_C_T	NM_006087.4:c.1213G>A	p.Glu405Lys	0.43	het	missense	3.65e-06	26.9	likely_pathogenic			Novel single	PM1, PM2, PP2, PP3 strong	LP	53	50	female	Segmental dystonia	Cranial dystonia, Cervical dystonia	not mentioned		yes	DYT	Broad phenotypic spectrum; Spasmodic dysphonia is most common dystonic presentation [PMID: 27079681]	Dystonia	.	.	consistent
TUBB4A	A-2502			chr19_6495481_AGCT_A	NM_006087.4:c.1015_1017del	p.Ser339del	0.59	het	in frame indel	6.2e-07	19.98	not applicable		PMID: 28655586	Known	PM1, PM2, PM4	LP	51	21	female	Segmental dystonia	Cervical dystonia, upper limb dystonia	not mentioned		no	DYT	Broad phenotypic spectrum; Spasmodic dysphonia is most common dystonic presentation [PMID: 27079681]	Dystonia	.	.	consistent
TUBB4A	L-13760			chr19_6495585_G_A	NM_006087.4:c.914C>T	p.Pro305Leu	0.42	het	missense	7.9e-07	28.6	likely_pathogenic			Novel single	PM1, PM2, PP2, PP3 strong	LP	62	50	male	Focal dystonia	Cervical dystonia	not mentioned		no	DYT	Broad phenotypic spectrum; Spasmodic dysphonia is most common dystonic presentation [PMID: 27079681]	Dystonia	.	.	consistent
Movement Disorder Genes that frequently include prominent dystonia as a phenotype
ADCY5	L-15969			chr3_123328654_C_T	NM_183357.3:c.1795G>A	p.Gly599Ser	0.52	het	missense	1.239e-06	26.4	likely_pathogenic			Novel single	PM2, PP3 strong, PP2	LP	78	25	male	Generalized dystonia		not mentioned		no	MxMD	Pleiotropic dyskinesia (choreatic, myoclonic, dystonic) [PMID: 35481685]	Dystonia	.	Dyskinesia, chorea	partially consistent
ADCY5	L-12358			chr3_123352464_G_A	NM_183357.3:c.1252C>T	p.Arg418Trp	0.48	het	missense	not found	28	likely_pathogenic		ClinVar P backed by functional studies, MDSGene DP	Known	PS2, PS3, PM2, PP3, PP5	P	4	1	male	Generalized dystonia		Myoclonus, paroxysmal hyperkinetic movement disorder		no	MxMD	Pleiotropic dyskinesia (choreatic, myoclonic, dystonic) [PMID: 35481685]	Myoclonus, paroxysmal hyperkinetic movement disorder	.	.	consistent
ADCY5	L-7934	10		chr3_123352464_G_A	NM_183357.3:c.1252C>T	p.Arg418Trp	0.46	het	missense	not found	28	likely_pathogenic		ClinVar P backed by functional studies, MDSGene DP	Known	PS2, PS3, PM2, PP3, PP5	P	25	childhood	female	Generalized dystonia	Especially axial and lower limb dystonia	Hyperkinetic complex movement disorder (chorea, dystonia, myoclonus), dysarthria, cognitive impairment		no, de novo variant	MxMD	Pleiotropic dyskinesia (choreatic, myoclonic, dystonic) [PMID: 35481685]	Hyperkinetic complex movement disorder (chorea, dystonia, myoclonus)_x000D_ dystonia is generalized (especially trunk and legs)_x000D_ dysarthria, cognitive impairment_x000D_ Stuhl und Harninkontinenz_x000D_ Pes equinovarus (Klumpfuß)_x000D_ Hypothyreose_x000D_ Adipositas per magna_x000D_ Penicillin-Allergie	.	.	consistent
C19orf12	L-12774			chr19_29702966_C_T	NM_031448.6:c.172G>A	p.Gly58Arg	0.58	het	missense	1.646e-05	27.4	likely_pathogenic		ClinVar P	Known	PM1, PM2, PM5, PP3, PP5	LP	59	58	male	Focal dystonia	Cranial dystonia, blepharospasm only	none		yes	HSP	NBIA, spastic paresis, dystonia, parkinsonism, variable additional features [PMID: 27079681]	Dystonia	.	Spastic paresis, parkinsonism	quite inconsistent
C19orf12	L-12851			chr19_29702966_C_T	NM_031448.6:c.172G>A	p.Gly58Arg	0.63	het	missense	1.646e-05	27.4	likely_pathogenic		ClinVar P	Known	PM1, PM2, PM5, PP3, PP5	LP	37	23	male	Focal dystonia	Cervical dystonia	none	Father with head tremor, daughter with writer's cramp	yes	HSP	NBIA, spastic paresis, dystonia, parkinsonism, variable additional features [PMID: 27079681]	Dystonia	.	Spastic paresis, parkinsonism	quite inconsistent
FTL	A-2123			chr19_48965839_G_T	NM_000146.4:c.172G>T	p.Glu58*	0.45	het	nonsense	6.2e-07	41	not applicable		ClinVar LP	Known	PVS1, PM2, PP5	P	61	40	male	Focal dystonia	Cervical dystonia	none	Abrupt onset (<1 week)	no	CHOR	NBIA, dystonia, chorea, parkinsonism, variable additional clinical features	Dystonia	.	Chorea, parkinsonism	partially consistent
SLC2A1	L-12259			chr1_42931047_G_A	NM_006516.4:c.274C>T	p.Arg92Trp	0.5	het	missense	not found	27.1	likely_pathogenic		MDSGene PrP	Known	PS2, PM2, PP1, PP3 strong, PP5 strong	P	26	5	female	Focal dystonia	Lower limb dystonia (right foot), activity dependent	none		no	PxMD	Dystonia 9, paroxysmal choreoathetosis, progressive spastic paraplegia, cognitive impairment	Activity-dependent dystonia	.	Choreoathetosis, spastic paraplegia, cognitive impairment	partially consistent
SLC2A1	L-13121			chr1_42943267_G_T	NM_006516.4:c.73C>A	p.Gln25Lys	0.47	het	missense	1.24e-06	26.9	likely_pathogenic			Novel recurrent	PS4, PM1, PM2, PP3	LP	71	61	female	Multi-focal dystonia	Shoulder, cervical, and upper limb dystonia	none		no	PxMD	Dystonia 9, paroxysmal choreoathetosis, progressive spastic paraplegia, cognitive impairment	Dystonia	.	Paroxysmal movements, choreoathetosis, spastic paraplegia, cognitive impairment	quite inconsistent
SLC2A1	L-13923			chr1_42943267_G_T	NM_006516.4:c.73C>A	p.Gln25Lys	0.53	het	missense	1.24e-06	26.9	likely_pathogenic			Novel recurrent	PS4, PM1, PM2, PP3	LP	51	30	female	Focal dystonia	Cervical dystonia	Head tremor (AAO:14)		no	PxMD	Dystonia 9, paroxysmal choreoathetosis, progressive spastic paraplegia, cognitive impairment	Dystonia	.	Paroxysmal movements, choreoathetosis, spastic paraplegia, cognitive impairment	quite inconsistent
Neurodevelopmental Delay Genes that frequently include dystonia as a phenotype
CTNNB1	L-13619			chr3_41224078_C_T	NM_001904.4:c.10C>T	p.Gln4*	0.52	het	nonsense	6.2e-07	36	not applicable			Novel single	PVS1, PM2	LP	43	15	male	Focal dystonia	Cervical dystonia	not mentioned		yes		Neurodevelopmental disorder with muscle weakness, hypertonia, dystonia [PMID: 38247296]	Dystonia	.	Neurodevelopmental features, muscle weakness, hypertonia	partially consistent
GNB1	L-4370			chr1_1787345_T_G	NM_002074.5:c.1009A>C	p.Lys337Gln	0.45	het	missense	2.93e-06	23.2	likely_pathogenic		ClinVar VUS	Known	PS2, PS4, PM2, PM5, PP3	P	25	2	female	Generalized dystonia		not mentioned		no		Developmental delay, hyperkinetic movement disorders (dystonia, myoclonus, chorea) [PMID: 33564903]	Dystonia	.	Developmental delay	partially consistent
GNB1	L-13188	11	PMID: 36521323	chr1_1787345_T_G	NM_002074.5:c.1009A>C	p.Lys337Gln	0.54	het	missense	2.93e-06	23.2	likely_pathogenic		ClinVar VUS	Known	PS2, PS4, PM2, PM5, PP3	P	26	4	female	Generalized dystonia		Developmental delay, intellectual disability, short stature, hypotonia, myoclonus, vertical supranuclear gaze palsy		no, de novo variant		Developmental delay, hyperkinetic movement disorders (dystonia, myoclonus, chorea) [PMID: 33564903]	Developmental delay, intellectual disability, short stature, hypotonia, myoclonus, eye movement disorder	.	.	consistent
MECP2	L-12615			chrX_154032331_G_A	NM_001110792.2:c.289C>T	p.Arg97Cys	1	hem	missense	1.64e-06	30	likely_pathogenic		ClinVar LP	Known	PM1 (Methyl binding domain), PM2, PP3, PP5	LP	42	40	male	Segmental dystonia	Cervical and truncal dystonia, Meige Syndrome	Developmental delay, but no cognitive impairment. Entropion, Astigmatismus, Strabismus convergens		no		Rett syndrome (neurodevelopmental disorder with movements disorders) [PMID: 32807681]	Dystonia, developmental delay	Entropion, Astigmatismus, Strabismus convergens	Cognitive impairment	partially consistent
Genes usually linked to other neurological disorders where dystonia has been rarely reported
AFG3L2	L-12261			chr18_12358858_G_A	NM_006796.3:c.838C>T	p.Arg280Trp	0.46	het	missense	0.0001121	26.3	ambiguous		ClinVar VUS	Known	PS4, PP2, PP3	LP	46	35	female	Focal dystonia	Cervical dystonia	Hyperreflexia of lower limbs		yes	ATX/HSP	Dominant disorder: Spinocerebellar ataxia; optic atrophy	Dystonia, hyperreflexia of lower limbs	.	Ataxia, optic atrophy	partially consistent
AFG3L2	L-13162			chr18_12358858_G_A	NM_006796.3:c.838C>T	p.Arg280Trp	0.41	het	missense	0.0001121	26.3	ambiguous		ClinVar VUS	Known	PS4, PP2, PP3	LP	31	25	female	Focal dystonia	Cervical dystonia	none		no	ATX/HSP	Dominant disorder: Spinocerebellar ataxia; optic atrophy	Dystonia	.	Ataxia, optic atrophy	quite inconsistent
ATL1	A-1926			chr14_50614432_C_G	NM_015915.5:c.783C>G	p.Phe261Leu	0.45	het	missense	not found	23.7	‚			Novel single	PM1, PM2, PP3 strong	LP	46	36	female	Segmental dystonia	Shoulder, upper limb, and laryngeal dystonia	none	No sensory exam to assess neuropathy, and cannot assess corticospinal signs expected for HSP from the video. Her gait looks relatively normal, not spastic.	no	HSP	Spastic paraplegia	.	Dystonia	Lower limb spasticity and muscle weakness	quite inconsistent
CACNA1A	L-12020			chr19_13207953_C_CG	NM_001127222.2:c.6880dup	p.Arg2294Profs*12	0.46	het	frameshift	not found	33	not applicable			Novel single	PVS1, PM2	LP	49	42	female	Focal dystonia	Cervical dystonia	none		no	ATX/PxMD	Developmental and epileptic encephalopathy, Episodic ataxia, Spinocerebellar ataxia	Dystonia	.	Ataxia	partially consistent
CACNA1A	L-15917			chr19_13257466_C_T	NM_001127222.2:c.4474G>A	p.Val1492Ile	0.52	het	missense	1.24e-06	23.6	ambiguous		Uniprot P, citing 15173248	Known	PM1, PM2, PP3, PP5	LP	58	44	male	Segmental dystonia	Cranial dystonia, Cervical dystonia, Shoulder dystonia	Abrupt onset of dystonia, irregular neck tremor, some walking problems		no	ATX/PxMD	Developmental and epileptic encephalopathy, Episodic ataxia, Spinocerebellar ataxia	Dystonia, tremor, walking problems	.	Ataxia (walking problems could be a hint)	consistent
CACNA1A	L-4233			chr19_13371771_G_A	NM_001127222.2:c.548C>T	p.Ala183Val	0.32	het	missense	6.37e-07	32	likely_pathogenic		ClinVar LP de novo case	Known	PM1, PM2, PP3, PP5	LP	53	42	male	Focal dystonia	Cervical dystonia	not mentioned		no	ATX/PxMD	Developmental and epileptic encephalopathy, Episodic ataxia, Spinocerebellar ataxia	Dystonia	.	Ataxia	partially consistent
CHMP2B	A-1100			chr3_87253798_A_T	NM_014043.4:c.618A>T	p.Gln206His	0.53	het	missense	6.8e-07	23	likely_pathogenic		ClinVar LP citing 4 articles, Uniprot P	Known	PS1, PM1, PM2, PP3, PP5	P	68	24	female	Focal dystonia	Upper limb dystonia	Non-neurological symptoms: Esophageal Reflux, Diverticulosis, Tinnitus, Mortons Neuroma post surgical, Hysterectomy		yes		Late-onset frontotemporal dementia or amyotrophic lateral sclerosis	Dystonia (especially upper limbs)	.	Dementia or Amyotrophic lateral sclerosis	quite inconsistent
COL4A1	L-12546			chr13_110200863_C_T	NM_001845.6:c.1111G>A	p.Gly371Arg	0.47	het	missense	6.2e-07	30	likely_pathogenic			Novel single	PM1, PM2, PP3 strong	LP	59	32	female	Focal dystonia	Cervical dystonia	Asthma	Normal cognitive function, no information on brain imaging available	no		Young-onset cerebrovascular disease, variable cognitive and motor impairment [PMID: 28442301 ]	.	Dystonia	Cognitive impairment, hemorrhagic stroke	quite inconsistent
GRN	L-3946			chr17_44350293_T_C	NM_002087.4:c.415T>C	p.Cys139Arg	0.53	het	missense	0.002721	24.8	likely_pathogenic		ClinVar VUS, Varsome User LP	Known	PM2, PP3 strong, PP5, PS3 supporting (PMID 23724906)	LP	25	25	female	Focal dystonia	Upper limb dystonia	not mentioned		no		Frontotemporal dementia, primary progressive aphasia, neuronal ceroid-lipofuscinoses, epilepsy, visual loss, seizures	Dystonia	.	Cognitive decline, behavioral symptoms	unclear/unknown
GRN	L-14765			chr17_44350293_T_C	NM_002087.4:c.415T>C	p.Cys139Arg	0.58	het	missense	0.002721	24.8	likely_pathogenic		ClinVar VUS, Varsome User LP	Known	PM2, PP3 strong, PP5, PS3 supporting (PMID 23724906)	LP	51	44	female	Focal dystonia	Cervical dystonia	none		no		Frontotemporal dementia, primary progressive aphasia, neuronal ceroid-lipofuscinoses, epilepsy, visual loss, seizures	Dystonia	.	Cognitive decline, behavioral symptoms	quite inconsistent
GRN	L-4152			chr17_44350801_G_A	NM_002087.4:c.708+1G>A	see column N	0.49	het	splice site	8e-07	35	not applicable	p.Val200Glyfs*18	ClinVar P	Known	PVS1, PM2, PP5	P	76	60	female	Focal dystonia	Cervical dystonia	none		yes		Frontotemporal dementia, primary progressive aphasia, neuronal ceroid-lipofuscinoses, epilepsy, visual loss, seizures	Dystonia	.	Cognitive decline, behavioral symptoms	quite inconsistent
IFIH1	L-3974			chr2_162310934_C_A	NM_022168.4:c.454-1G>T	see column N	0.54	het	splice site	5.035e-05	33	not applicable	p.Ile152Lysfs*9	ClinVar VUS, alternative substitution G>A LP	Known	PS4, PM2, PP3, PM5/PP5	LP	43	30	female	Focal dystonia	Upper limb dystonia	not mentioned		yes		Aicardi-Goutieres syndrome	Dystonia	.	Delayed psychomotor development, axial hypotonia, spasticity, brain imaging changes	unclear/unknown
IFIH1	L-13935			chr2_162310934_C_A	NM_022168.4:c.454-1G>T	see column N	0.45	het	splice site	5.035e-05	33	not applicable	p.Ile152Lysfs*9	ClinVar VUS, alternative substitution G>A LP	Known	PS4, PM2, PP3, PM5/PP5	LP	46	18	male	Focal dystonia	Cervical dystonia	not mentioned		no		Aicardi-Goutieres syndrome	Dystonia	.	Delayed psychomotor development, axial hypotonia, spasticity, brain imaging changes	unclear/unknown
KCNMA1	L-12298			chr10_76953881_TG_T	NM_001161352.2:c.2403del	p.Asn801Lysfs*6	0.51	het	frameshift	not found	32	not applicable			Novel single	PVS1, PM2	LP	44	10	female	Focal dystonia	Cervical dystonia	none		unknown	PxMD	Paroxysmal nonkinesigenic dyskinesia, developmental delay, seizures	Dystonia	.	Paroxysmal movements, seizures, developmental delay	quite inconsistent
KCNMA1	A-2212			chr10-77637606-CGCTGCT-CGCC	NM_001161352.2:c.31_34delAGCAinsG	p.Ser11_Ser12delinsGly	0.43	het	in frame indel	not found	23.8	not applicable			Novel recurrent	PS4, PM4	LP	52	37	female	Focal dystonia	Cervical dystonia	Tremor, left eye exotropia and hypertropia		unknown	PxMD	Paroxysmal nonkinesigenic dyskinesia, developmental delay, seizures	Dystona, tremor	.	Paroxysmal movements, seizures, developmental delay	quite inconsistent
KCNMA1	L-2324			chr10-77637606-CGCTGCT-CGCC	NM_001161352.2:c.31_34delAGCAinsG	p.Ser11_Ser12delinsGly	0.4	het	in frame indel	not found	23.8	not applicable			Novel recurrent	PS4, PM4	LP	33	30	male	Focal dystonia	Upper limb dystonia	not mentioned		yes	PxMD	Paroxysmal nonkinesigenic dyskinesia, developmental delay, seizures	Dystonia	.	Paroxysmal movements, seizures, developmental delay	unclear/unknown
KCNJ10	PKD6			chr1_160041606_G_T	NM_002241.5:c.927C>A	p.Tyr309*	0.52	het	nonsense	not found	24.2	not applicable			Novel single	PVS1, PM2	LP	42	10	female	Generalized dystonia	Paroxysmal kinesigenic dyskinesia	Depression		yes	ATX	Seizures, sensorineural deafness, ataxia, impaired intellectual development, and electrolyte imbalance (OMIM) or paroxysmal kinesigenic dyskinesia [PMID: 38436103]	Paroxysmal kinesigenic dyskinesia	.	.	consistent
KCNQ2	L-3769			chr20_63419673_C_T	NM_172107.4:c.1248-1G>A	see column N	0.46	het	splice site	2.8e-07	32	not applicable	p.? (acceptor loss at position -1)		Novel single	PVS1, PM2	LP	76	65	female	Segmental dystonia	Cranial dystonia, Cervical dystonia	not mentioned		no		Developmental and epileptic encephalopathy	Dystonia	.	Seizures, developmental delay	unclear/unknown
KCTD7	L-11471			chr7_66633336_T_C	NM_153033.5:c.206T>C	p.Leu69Pro	0.45	het	missense		27	likely_pathogenic			Novel single	PM1, PM2, PM5, PP3	LP	79	63	male	Generalized dystonia		Gait ataxia		no	MYC/ATX	Epilepsy, progressive myoclonic	Dystonia, ataxia	.	Seizures, developmental delay	quite inconsistent
KIF1A	A-2650			chr2_240721886_T_C	NM_001244008.2:c.4666-2A>G	see column N	0.45	het	splice site	2.8e-07	34	not applicable	p.Cys1556Argfs*48		Novel single	PVS1, PM2	LP	73	39	female	Focal dystonia	Cervical dystonia	Hand tremor	Head movements very jerky; normal gait, not spastic	no	HSP	Spastic paraplegia	Dystonia	.	Lower limb spasticity and muscle weakness	quite inconsistent
KIF1A	A-1482			chr2_240757518_AG_A	NM_001244008.2:c.2658del	p.Ser886Profs*64	0.58	het	frameshift	2.9e-07	32	not applicable		ClinVar VUS	Known	PVS1, PM2	LP	37	8	female	Multi-focal dystonia	Cranial (lower face, jaw), upper limb, and shoulder dystonia	Arm tremor		yes	HSP	Spastic paraplegia	Dystonia	.	Lower limb spasticity and muscle weakness	quite inconsistent
KIF1A	L-2914			chr2_240763060_C_A	NM_001244008.2:c.1981G>T	p.Glu661*	0.46	het	nonsense	not found	38	not applicable			Novel single	PVS1, PM2	LP	32	26	female	Focal dystonia	Upper limb dystonia	not mentioned		no	HSP	Spastic paraplegia	Dystonia	.	Lower limb spasticity and muscle weakness	unclear/unknown
KIF1A	A-827			chr2_240789255_G_C	NM_001244008.2:c.164C>G	p.Ser55Cys	0.45	het	missense	not found	29.2	likely_pathogenic			Novel single	PM1 (Kinesin motor domain), PM2, PP2, PP3	LP	49	47	male	Segmental dystonia	Cranial dystonia, Cervical dystonia	Saccadic smooth pursuits, proximal atrophy at the shoulders		yes	HSP	Spastic paraplegia	Dystonia	.	Lower limb spasticity and muscle weakness	quite inconsistent
NKX2-1	L-12673			chr14_36517612_G_A	NM_001079668.3:c.872C>T	p.Pro291Leu	0.58	het	missense	not found	27	likely_pathogenic		ClinVar P, MDSGene PoP	Known	PM2, PM5, PP3, PP5	LP	23	23	male	Generalized dystonia	Dysdiadochokinesia and dysmetria in upper limbs	Dysarthria, myoclonus, developmental delay, cognitive impairment		no	CHOR	Chorea, hereditary benign; Choreoathetosis	Dysarthria, cognitive impairment, dystonia, myoclonus	.	Chorea	consistent
NKX2-1	L-12251			chr14_36517770_CCAGATCTTGACCTGCG_CGAGATCTTGATCTGCT	NM_001079668.3:c.698_713delinsAGCAGATCAAGATCTC	p.Thr233_Trp238delinsLysGlnIleLysIleSer	0.51	het	in frame indel	not found	31	likely_pathogenic			Novel single	PM1 strong, PM2, PP3	LP	39	8 months	female	Generalized dystonia		Chorea, paraparesis	Normal cognitive function	no	CHOR	Chorea, hereditary benign; Choreoathetosis	Chorea, dystonia	.	.	consistent
PDE10A	A-2683			chr6_165430342_ATACC_A	NM_001385079.1:c.1543-1_1545del	see column N	0.67	het	splice site		34	not applicable	p.Val515Argfs*10		Novel single	PVS1, PM2	LP	67	30	female	Segmental dystonia	Oromandibular, laryngeal, upper limb, and cervical dystonia	Head tremor		no	CHOR	Striatal degeneration characterized by hyperkinetic movements (mainly chorea)	Dystonia (especially oromandibular and limb dystonia)	.	Chorea, dyskinesia	quite inconsistent
PRKCG	A-3024			chr19_53883170_G_A	NM_002739.5:c.178G>A	p.Gly60Arg	0.58	het	missense	2.8e-07	32	likely_pathogenic			Novel single	PM1, PM2, PP3 strong	LP	75	12	female	Segmental dystonia	Cranial dystonia, Cervical dystonia	none		unknown	ATX	Spinocerebellar ataxia	Dystonia	.	Ataxia	quite inconsistent
PRKCG	A-1827			chr19_53891781_C_T	NM_002739.5:c.637C>T	p.Arg213*	0.5	het	nonsense	5.53e-06	36	not applicable			Novel single	PVS1, PM2	LP	55	35	male	Focal dystonia	Cervical dystonia	Asthma, vocal tic		no	ATX	Spinocerebellar ataxia	Dystonia	.	Ataxia	quite inconsistent
PRKCG	L-4285			chr19_53893074_AGGTACCCAGACCCTGGCTTCCTCAAGG_A	NM_002739.5:c.909+1_909+27del	see column N	0.33	het	splice site	not found	29.6	not applicable	Exon 8 skipping		Novel single	PVS1, PM2	LP	71	50	female	Segmental dystonia	Blepherospasm, laryngeal dystonia	Unsteady gait; no other additional features		no	ATX	Spinocerebellar ataxia	Blepherospasm, unsteady gait	.	Ataxia (unsteady gait could be a hint)	quite inconsistent
PRKCG	L-13579			chr19_53904743_G_A	NM_002739.5:c.1764+1G>A	see column N	0.45	het	splice site	not found	35	not applicable	p.? (donor loss at position -1)	ClinVar VUS	Known	PVS1, PM2	LP	35	21	male	Generalized dystonia		Mental retardation		no	ATX	Spinocerebellar ataxia	Dystonia, mental retardation	.	Ataxia	quite inconsistent
PRKCG	L-3869			chr19_53906729_T_C	NM_002739.5:c.1928T>C	p.Phe643Ser	0.53	het	missense	not found	33	likely_pathogenic			Novel single	PM1, PM2, PM5, PP3	LP	39	38	female	Focal dystonia	Cervical dystonia	Intermittent dystonic head tremor		no	ATX	Spinocerebellar ataxia	Dystonia, head tremor	.	Ataxia	quite inconsistent
PSEN1	A-2629			chr14_73170945_C_T	NM_000021.4:c.236C>T	p.Ala79Val	0.5	het	missense	6.15e-06	26.3	likely_pathogenic		ClinVar P	Known	PS3, PM1, PM2, PP5, PP3	P	43	30	female	Focal dystonia	Lower limb dystonia	Anxiety Related Disorders; Depression		no		Alzheimer disease	Lower limb dystonia, depression, anxiety-related disorder	.	Dementia/ cognitive impairment	quite inconsistent
SCN8A	L-12738			chr12_51806749_C_A	NM_001330260.2:c.5263C>A	p.Leu1755Ile	0.53	het	missense	not found	23.7	likely_pathogenic			Novel single	PM1, PM2, PP3, PP2	LP	32	30	male	Segmental dystonia	Cranial, cervical, and upper limb dystonia, tremor	none	GPi-DBS successful	no	MYC/PxMD	Myoclonus; cognitive impairment with or without cerebellar ataxia; developmental and epileptic encephalopathy		.	Cognitive impairment, myoclonus	quite inconsistent
SETX	L-13960			chr9_132269671_TGA_T	NM_015046.7:c.7229_7230del	p.Val2410Aspfs*39	1	hom	frameshift	not found	34	not applicable			Novel single	PVS1, PM2	LP	38	18	male	Segmental dystonia	Cervical, laryngeal, upper limb, and shoulder dystonia	Ataxia with oculomotor apraxia		yes	ATX	Spinocerebellar ataxia	Ataxia with oculomotor apraxia, dystonia	.	.	consistent
SLC6A1	A-2100			chr3_11017843_G_A	NM_003042.4:c.239G>A	p.Gly80Glu	0.2	mosaicism	missense	not found	33	likely_pathogenic			Novel single	PM1, PM2, PP2, PP3 strong	LP	52	14	female	Focal dystonia	Cervical Dystonia	Head tremor		no		Myoclonic-atonic epilepsy, delayed development	Dystonia, tremor	.	Developmental delay, seizures, drop attacks	quite inconsistent (mild phenotype may be related to the mosaic state)
SLC6A1	L-12138			chr3_11028792_C_T	NM_003042.4:c.1136C>T	p.Pro379Leu	0.54	het	missense	not found	25.7	likely_pathogenic			Novel single	PM1, PM2, PP2, PP3 strong	LP	39	26	male	Generalized dystonia	Cervical, cranial, upper limb, and axial dystonia	Myoclonus (cervical, limbs), tics (face), tremor (cervical, upper limbs)		no		Myoclonic-atonic epilepsy, delayed development	Dystonia, myoclonus, tics, tremor	.	Developmental delay, seizures, drop attacks	partially consistent
SLC6A1	L-7739			chr3_11034583_A_G	NM_003042.4:c.1580A>G	p.Tyr527Cys	0.52	het	missense	not found	29.3	likely_pathogenic			Novel single	PM2, PP3 strong, PP2	LP	34	28	male	Focal dystonia	Cervical dystonia	not mentioned		no		Myoclonic-atonic epilepsy, delayed development	Dystonia	.	Developmental delay, seizures, drop attacks	unclear/unknown
SPAST	L-4232			chr2_32136567_GAGA_G	NM_014946.4:c.1253_1255del	p.Glu418del	0.4	het	in frame indel	not found	21.8	not applicable		ClinVar P, MDSGene PoP	Known	PS2, PM1, PM2, PM4, PM5	P	22	2	female	Generalized dystonia		not mentioned		no	HSP	Spastic paraplegia	.	Dystonia	Spasticity	unclear/unknown
TBP	L-2829			chr6_170562002_AGCAGCAG_A	NM_003194.5:c.267_273del	p.Gln89Hisfs*53	0.4	het	frameshift	6.22e-07	23.3	not applicable			Novel single	PVS1, PM2	LP	34	27	male	Focal dystonia	Upper limb dystonia	not mentioned		no	ATX	Spinocerebellar ataxia	Dystonia	.	Ataxia	unclear/unknown
TCF20	L-15033			chr22_42214070_T_TA	NM_001378418.1:c.1235dup	p.Leu412Phefs*18	0.5	het	frameshift	not found	28.5	not applicable			Novel single	PVS1, PM2	LP	NA	1	male	Generalized dystonia		Developmental delay, Ataxia		no		Developmental, autism, hypotonia, movement disorder	Dystonia, developmental delay, ataxia	.	.	consistent
TWNK	A-1236			chr10_100989330_C_T	NM_021830.5:c.1120C>T	p.Arg374Trp	0.39	het	missense	1.24e-06	28.2	likely_pathogenic		ClinVar LP	Known	PS4, PM1, PM2, PM5, PP3, PP5	P	74	56	female	Segmental dystonia	Blepherospasm, Cervical dystonia	Progressive external ophthalmoplegia		yes		Progressive external ophthalmoplegia	Progressive external ophthalmoplegia	Cervical dystonia	.	consistent
Dystonia candidate genes
CHD6	L-15794			chr20_41404650_TTC_T	NM_032221.5:c.8089_8090del	p.Glu2697Thrfs*29	0.49	het	frameshift	6.55e-07	32	not applicable			Novel single	PVS1, PM2	LP	48	18	male	Generalized dystonia		Myoclonus, ataxia, intentional tremor, alcohol responsiveness		no		Infancy-onset generalized dystonia and developmental delay [PMID: 33098801]	Dystonia	.	.	unclear/unknown
KCNN2	L-8500			chr5_114363910_C_T	NM_021614.4:c.1127C>T	p.Ser376Leu	0.45	het	missense	not found	29.8	likely_pathogenic			Novel single	PM1, PM2, PP3, PP2	LP	47	27	female	Focal dystonia	Cervical dystonia	none		yes		Tremulous myoclonus-dystonia [PMID: 32212350]	Dystonia	.	Myoclonus	partially consistent
KCNN2	L-8731	12	PMID: 39788039	chr5_114473105_C_A	NM_021614.4:c.1831C>A	p.Leu611Ile	0.41	het	missense	not found	24.8	likely_pathogenic			Novel single	PS2, PM2, PP3	LP	37	2	male	Generalized dystonia		Bradykinesia, ataxia, myoclonus		no, de novo variant		Tremulous myoclonus-dystonia [PMID: 32212350]	Dystonia, Myoclonus, Ataxia	Bradikinesia	.	consistent
KLC1	A-1323			chr14_103700728_G_A	NM_001394837.1:c.*1+1G>A	see column N	0.45	het	splice site	2.94e-06	28.5	not applicable	Exon 16 skipping		Novel single	PVS1, PM2	LP	54	50	male	Focal dystonia	Cervical dystonia	not mentioned		yes		Childhood-onset generalized dystonia and developmental delay [PMID: 33098801]	Dystonia	.	.	unclear/unknown
NR4A2	L-4091			chr2_156329369_T_C	NM_006186.4:c.818A>G	p.Gln273Arg	0.5	het	missense	not found	28.6	likely_pathogenic			Novel single	PM1, PM2, PP3, PP2	LP	NA	<49	female	Focal dystonia	Cervical dystonia	not mentioned		yes		Dopa-responsive dystonia and developmental delay	Dystonia	.	.	unclear/unknown
ZMYND11	L-3759			chr10_242124_G_GCCA	NM_001370100.5:c.945_947dup	p.His315dup	0.49	het	in frame indel	not found	22.4	not applicable			Novel single	PM1, PM2, PM4, PP3	LP	69	NA	female	Focal dystonia	Cervical dystonia	Tremor, polyneuropathy	No record of mental retardation	yes		Childhood-onset focal dystonia and developmental delay [PMID: 33098801]	Dystonia	.	.	unclear/unknown
ZMYND11	L-1849			chr10_248591_C_T	NM_001370100.5:c.1483C>T	p.Arg495*	0.46	het	nonsense	not found	37	not applicable			Novel single	PVS1, PM2	LP	19	2	male	Generalized dystonia		not mentioned		yes		Childhood-onset focal dystonia and developmental delay [PMID: 33098801]	Dystonia	.	.	unclear/unknown
het: heterozygous, hom: homozygous, hem: hemizygous, ACMG: American College of Medical Genetics and Genomics, LP: likely pathogenic, P: pathogenic, PoP: possibly pathogenic, PrP: probably pathogenic, NA: information not available, AAO: age at onset, DYT: dystonia, CHOR: chorea, HSP: hereditary spastic paraplegia, ATX: ataxia, MxMD: mixed movement disorders, DD: developmental delay, PARK: Parkinso…
column P: variants were considered 'known' if they had been previously reported in the literature or listed in the ClinVar or MDSGene databases. Variants were classified as 'novel' if they had not been reported in these sources, and as 'novel recurrent' if they had not been reported but were found recurrently in our dataset.
*patients with more than one pathogenic variant are marked in red

## Sheet: Table 3 - VUS
Supplementary Table 3: Overview of patients with variants of uncertain significance in known dystonia-linked genes
Gene	Patient ID*	Genomic variant	vaf	Transcript ID	Variant type	cDNA position	Protein position	Amino acid change	ClinVar	gnomAD v4.1.0 Grpmax Filtering AF	CADD-Score v1.6	Alpha missense score interpretation	ACMG scoring	comment	Age at onset	Sex	Distribution of dystonia	Dystonia subtype	Additional features	Family history
ADAR	L-4265	chr1_154589900_T_A	0.42	ENST00000368474	missense_variant	2705	842	D/V		not found	28.7	likely_pathogenic	VUS		10	male	Segmental dystonia	NA		no
ADCY5	L-12255	chr3_123284660_CCCTTGA_C	0.6	ENST00000462833	inframe_deletion	4273-4278	1243-1245	VKG/G		5.53e-06	19.86	not applicable	VUS		29	male	Focal dystonia	Cervical dystonia		NA
ADCY5	L-4377	chr3_123289894_T_G	0.5	ENST00000462833	missense_variant	3933	1130	M/L		2.478e-06	25.7	likely_pathogenic	VUS		30	female	Focal dystonia	Limb dystonia, upper extremity		no
ADCY5	L-2830	chr3_123291277_G_A	0.54	ENST00000462833	missense_variant	3708	1055	R/C		0.0001539	26.6	ambiguous	VUS		29	male	Focal dystonia	Limb dystonia, upper extremity		no
ADCY5	L-12916	chr3_123300195_A_T	0.5	ENST00000462833	missense_variant	3370	942	I/N		1.239e-06	20.6	ambiguous	VUS		31	female	Focal dystonia	Limb dystonia, upper extremity		NA
ADCY5	L-14569	chr3_123304072_T_G	0.46	ENST00000462833	missense_variant	3099	852	N/H		5.01e-06	26.7	likely_pathogenic	VUS		44	female	Focal dystonia	Cervical dystonia		no
ADCY5	L-13215	chr3_123314242_CAGG_C	0.54	ENST00000462833	inframe_deletion	2977-2979	811-812	SC/C		1.83e-06	21.3	not applicable	VUS		22	male	Focal dystonia	Cervical dystonia		no
ADCY5	L-12547	chr3_123318059_A_G	0.49	ENST00000462833	missense_variant	2860	772	F/S		not found	26.3	likely_pathogenic	VUS		30	female	Focal dystonia	Limb dystonia, upper extremity		NA
ADCY5	L-12524	chr3_123319765_C_T	0.51	ENST00000462833	missense_variant	2710	722	R/H	uncertain_significance	not found	27.1	likely_pathogenic	VUS		41	male	Focal dystonia	Cervical dystonia		NA
ADCY5	L-4375	chr3_123331000_C_T	0.58	ENST00000462833	missense_variant	2080	512	R/H		1.24e-06	32	likely_pathogenic	VUS		42	female	Focal dystonia	Cervical dystonia		no
ADCY5	L-11880	chr3_123447569_G_A	0.48	ENST00000462833	missense_variant	1522	326	S/F		0.0004184	23.8	likely_pathogenic	VUS		55	male	Generalized dystonia	NA	Ataxia	yes
ADCY5	L-13763	chr3_123447900_A_C	0.47	ENST00000462833	missense_variant	1191	216	F/V		1.24e-06	26.2	likely_pathogenic	VUS		6	male	Multi-focal dystonia	NA		no
AFG3L2	L-11393	chr18_12337415_C_T	0.52	ENST00000269143	missense_variant	2246	701	V/I	uncertain_significance	not found	24.7	ambiguous	VUS		23	male	Segmental dystonia	Face, Shoulder, Arms, Hands	Ataxia	no
AFG3L2	L-2452	chr18_12344175_G_A	0.41	ENST00000269143	missense_variant	1881	579	A/V	uncertain_significance	4.863e-05	29.4	likely_pathogenic	VUS		36	male	Focal dystonia	Cervical dystonia		yes
AFG3L2	L-4077	chr18_12358926_A_G	0.33	ENST00000269143	missense_variant	915	257	M/T		6.2e-07	22.8	ambiguous	VUS		40	female	Focal dystonia	Cervical dystonia		no
ALDH18A1	A-1779	chr10_95606874_G_A	0.45	ENST00000371224	missense_variant	2419	759	T/I	uncertain_significance	2.313e-05	29.2	likely_pathogenic	VUS		38	female	Focal dystonia	Limb dystonia, upper extremity		no
ALDH18A1	A-1592	chr10_95606892_C_G	0.46	ENST00000371224	missense_variant	2401	753	G/A		not found	26.6	likely_pathogenic	VUS		26	male	Focal dystonia	Laryngeal dystonia, abductor type		no
ALDH18A1	7936	chr10_95613979_C_A	0.48	ENST00000371224	missense_variant	1931	596	K/N	uncertain_significance	2.92e-06	21.9	likely_pathogenic	VUS		48	male	NA	NA		NA
ALDH18A1	L-12329	chr10_95621147_C_T	0.5	ENST00000371224	missense_variant	1494	451	V/M	uncertain_significance	1.747e-05	26.4	ambiguous	VUS		30	female	Focal dystonia	Cervical dystonia		NA
ALDH18A1	L-11940	chr10_95628433_C_T	0.42	ENST00000371224	missense_variant	1011	290	G/R	uncertain_significance	0.0001539	24.8	ambiguous	VUS		41	male	Focal dystonia	Cervical dystonia		no
ANO3	A-3054	chr11_26599572_T_C	0.5	ENST00000256737	missense_variant	1840	565	V/A		not found	28.1	likely_pathogenic	VUS		26	female	Generalized dystonia	NA		no
ANO3	L-12232,L-12240	chr11_26599581_T_C	0.43	ENST00000256737	missense_variant	1849	568	V/A		not found	27.5	likely_pathogenic	VUS		26	female	Segmental dystonia	NA		NA
ANO3	L-12351	chr11_26599674_C_A	0.49	ENST00000256737	missense_variant	1942	599	A/D		not found	26.3	likely_pathogenic	VUS		1	male	NA	NA		NA
ANO3	A-2499	chr11_26599683_T_C	0.47	ENST00000256737	missense_variant	1951	602	I/T		not found	28	likely_pathogenic	VUS		32	female	Generalized dystonia	NA		no
ANO3	L-11364	chr11_26639151_C_A	0.5	ENST00000256737	missense_variant	2197	684	P/H		not found	27	likely_pathogenic	VUS		2	female	Generalized dystonia	NA	Bradikinesia, ataxia	no
ANO3	A-2873	chr11_26643206_T_C	0.5	ENST00000256737	missense_variant	2446	767	I/T		6.2e-07	27.8	likely_pathogenic	VUS		1	female	Segmental dystonia	NA		yes
ASXL3	A-2026	chr18_33607618_C_G	0.46	ENST00000269197	missense_variant	492	27	P/A		2.9e-07	22.4	likely_pathogenic	VUS	one nonsense mutation described in a complex dystonia case	40	female	Segmental dystonia	NA		no
ASXL3	L-1589	chr18_33739037_CCTTCCA_C	0.48	ENST00000269197	inframe_deletion	2047-2052	545-547	PST/P		2.47e-06	13.51	not applicable	VUS	one nonsense mutation described in a complex dystonia case	21	female	Focal dystonia	Cervical dystonia		no
ASXL3	A-2379	chr18_33746243_A_C	0.46	ENST00000269197	missense_variant	6808	2132	K/T		4.511e-05	24.6	ambiguous	VUS	one nonsense mutation described in a complex dystonia case	28	male	Segmental dystonia	NA		no
ATL1	L-14944	chr14_50613349_AAGGTTTGTTAGATATTT_A	0.48	ENST00000358385	splice_donor_variant,coding_sequence_variant,intron_variant,splice_donor_5th_base_variant	843-?	241-?			1.24e-06	28.9	not applicable	VUS	deletion of 17bp of intron, doesn't change splice region -> probably no effect; hereditary spastic paraplegia gene; in systematic literature search of 540 patients there was none with dystonia, one paper describing a generalized dystonia patient; many patients with missense variants	6	male	Segmental dystonia	NA	Ataxia	no
ATL1	L-1785	chr14_50628124_G_A	0.49	ENST00000358385	missense_variant	1334	405	V/M	uncertain_significance	4.366e-05	22.9	ambiguous	VUS		41	male	NA	NA		no
ATL1	L-14642	chr14_50628206_A_G	0.47	ENST00000358385	missense_variant	1416	432	Y/C	uncertain_significance	6.8e-07	27.1	likely_pathogenic	VUS		45	female	Multi-focal dystonia	NA		no
ATN1	L-13678	chr12_6936970_TCTCTTCCTCTTCCAA_T	0.41	ENST00000396684	inframe_deletion	2292-2306	568-573	VSSSSN/V		0.0004289	16.08	not applicable	VUS		18	female	Focal dystonia	Cervical dystonia		no
ATN1	L-4192	chr12_6937369_G_A	0.62	ENST00000396684	missense_variant	2690	701	G/E		not found	16.75	ambiguous	VUS		57	female	Generalized dystonia	NA		no
ATN1	L-2323	chr12_6939093_A_G	0.44	ENST00000396684	missense_variant	3718	1044	M/V		not found	25.2	likely_pathogenic	VUS		35	male	Focal dystonia	Limb dystonia, upper extremity		no
ATP13A2	L-15820	chr1_16988226_C_T	0.49	ENST00000326735	missense_variant	2961	924	R/H	uncertain_significance	0.0001638	27.2	ambiguous	VUS		50	male	Focal dystonia	Cervical dystonia		no
ATP13A2	A-1167	chr1_16989937_C_T	0.51	ENST00000326735	missense_variant	2669	827	G/R		1.973e-05	26.4	likely_pathogenic	VUS		40	female	Segmental dystonia	NA		no
ATP13A2	L-3181	chr1_16996487_G_A	0.43	ENST00000326735	missense_variant	1395	402	T/M	uncertain_significance	1.962e-05	25.5	likely_pathogenic	VUS	homozygous mutation reported to cause ataxia myoclonus syndrome and juveline-onset neurodegeneration with PD and dementia; adult-onset can be AD	33	male	Focal dystonia	Limb dystonia, upper extremity		yes
ATP13A2	L-3795	chr1_17000069_C_T	0.42	ENST00000326735	missense_variant	1171	327	M/I		6.2e-07	22.6	ambiguous	VUS		36	male	Focal dystonia	Limb dystonia, upper extremity		yes
ATP1A2	L-12326	chr1_160125241_A_G	0.34	ENST00000361216	missense_variant	839	246	N/D	uncertain_significance	1.221e-05	25.5	likely_pathogenic	VUS		62	male	Focal dystonia	Cervical dystonia		NA
ATP1A2	A-2121	chr1_160130181_G_A	0.61	ENST00000361216	missense_variant	1644	514	R/Q	uncertain_significance	3.232e-05	28.8	ambiguous	VUS		28	female	Focal dystonia	Cervical dystonia		no
ATP1A2	A-3295	chr1_160136961_G_A	0.44	ENST00000361216	missense_variant	2873	924	V/M	uncertain_significance	9.53e-06	25	likely_pathogenic	VUS		52	female	Segmental dystonia	NA		yes
ATP1A3	7292	chr19_41985986_T_A	0.46	ENST00000648268	missense_variant	638	162	I/F		7.9e-07	26.1	ambiguous	VUS	patient also has a VUS in VPS16	29	male	Focal dystonia	Limb dystonia, upper extremity		no
ATP2A3	A-2028	chr17_3941629_C_T	0.27	ENST00000397041	missense_variant	1717	524	R/H		5e-06	25.1	likely_pathogenic	VUS		61	female	Focal dystonia	Cervical Dystonia		yes
ATP2A3	A-1005	chr17_3947471_C_T	0.4	ENST00000397041	missense_variant	1161	339	V/M		5e-06	25	likely_pathogenic	VUS		24	female	Focal dystonia	Limb dystonia, upper extremity		NA
ATP5MC3	L-13033	chr2_175179132_G_C	0.49	ENST00000284727	missense_variant	367	80	A/G		not found	29.2	likely_pathogenic	VUS	missense variant at position 106 described in two pedigrees with upper limb dystonia	41	female	Focal dystonia	Limb dystonia, upper extremity		no
ATXN1	L-12461	chr6_16306736_C_A	0.48	ENST00000436367	missense_variant	2933	681	V/F		not found	26.3	likely_pathogenic	VUS		55	male	Focal dystonia	Cervical dystonia		NA
ATXN1	L-12379	chr6_16326506_G_C	0.48	ENST00000436367	missense_variant	2697	602	A/G		not found	24	likely_pathogenic	VUS		23	female	Focal dystonia	Cervical dystonia		NA
ATXN1	L-12406	chr6_16327601_C_T	0.38	ENST00000436367	missense_variant	1602	237	G/E		8.09e-06	20.3	ambiguous	VUS		10	male	Focal dystonia	Cervical dystonia		NA
ATXN1	L-12503	chr6_16327663_C_CTGCTGCTGCTGCTGCTGA	0.37	ENST00000436367	inframe_insertion	1539-1540	216	Q/HQQQQQQ		not found	9.2	not applicable	VUS		55	female	Focal dystonia	Cervical dystonia		NA
ATXN1	L-13217	chr6_16328278_G_C	0.51	ENST00000436367	missense_variant	925	11	C/W		6.58e-07	28.3	likely_pathogenic	VUS		45	male	Focal dystonia	Cervical dystonia		no
ATXN2	A-1658	chr12_111519925_C_T	0.36	ENST00000673436	missense_variant	1221	314	V/I	uncertain_significance	4.284e-05	25.1	ambiguous	VUS		50	female	Focal dystonia	Cranial dystonia, upper and lower facial involvement		yes
ATXN2	A-1942	chr12_111525287_T_C	0.52	ENST00000673436	missense_variant	882	201	K/E		2.555e-05	23.8	likely_pathogenic	VUS		25	female	Focal dystonia	Cranial dystonia, oromandibular dystonia		no
ATXN2	L-13761	chr12_111554210_A_G	0.52	ENST00000673436	missense_variant	577	99	F/S		not found	29.2	likely_pathogenic	VUS		30	female	Segmental dystonia	NA		no
C19orf12	3686/L-12801	chr19_29708388_A_C	0.51	ENST00000323670	missense_variant	173	9	M/R	likely_pathogenic	2.8e-07	25.5	ambiguous	VUS	Clinvar likely pathogenic	71	female	Segmental dystonia	NA		no
CACNA1A	L-14771	chr19_13209357_G_A	0.63	ENST00000360228	missense_variant	6736	2161	R/C		2.02e-06	24.4	ambiguous	VUS		44	female	Focal dystonia	Cervical dystonia		no
CACNA1A	L-11527	chr19_13299033_CGATCGTGGTAGCGGGCCT_C	0.67	ENST00000360228	inframe_deletion	2837-2854	861-867	QARYHDR/R	uncertain_significance	1.73e-05	19.15	not applicable	VUS		41	male	Focal dystonia	Limb dystonia, upper extremity		yes
CACNA1A	L-5259	chr19_13300556_A_G	0.53	ENST00000360228	missense_variant	2528	758	I/T		8e-07	25.9	likely_pathogenic	VUS		27	male	Focal dystonia	Cranial dystonia, oromandibular dystonia		no
CACNA1A	A-1580	chr19_13317240_C_T	0.56	ENST00000360228	missense_variant	1682	476	R/H	uncertain_significance,likely_benign	3.234e-05	28.5	likely_pathogenic	VUS	Alternative variant is pathogenic, but high confidence ClinVar submitter has classified as Likely Benign	22	female	Focal dystonia	Limb dystonia, lower extremity		no
CACNA1A	L-13052	chr19_13317255_T_G	0.48	ENST00000360228	missense_variant	1667	471	K/T		not found	25.8	likely_pathogenic	VUS		41	female	Segmental dystonia	NA		no
CAMK4	L-12583	chr5_111224586_G_C	0.62	ENST00000282356	missense_variant	203	35	D/H		not found	31	likely_pathogenic	VUS		30	female	Focal dystonia	Cervical dystonia		NA
CHD6	L-3945	chr20_41404859_G_A	0.46	ENST00000373233	missense_variant	7943	2628	L/F		2.92e-06	24.1	ambiguous	VUS		51	male	Focal dystonia	Cranial dystonia, oromandibular dystonia		yes
CHD6	L-4236	chr20_41405251_C_A	0.56	ENST00000373233	missense_variant	7551	2497	G/V		not found	25.5	likely_pathogenic	VUS		43	female	Focal dystonia	Cervical dystonia		yes
CHD6	L-12677	chr20_41415293_T_C	0.46	ENST00000373233	missense_variant	6893	2278	R/G		1.858e-06	24.2	likely_pathogenic	VUS		0	male	Generalized dystonia	NA		NA
CHD6	L-3939	chr20_41421826_G_C	0.43	ENST00000373233	missense_variant	4870	1603	D/E		not found	24.5	likely_pathogenic	VUS		25	female	Focal dystonia	Limb dystonia, upper extremity		no
CHD6	L-3148	chr20_41421998_C_T	0.43	ENST00000373233	missense_variant	4698	1546	R/Q		1.645e-05	24.6	ambiguous	VUS		35	female	Focal dystonia	Limb dystonia, upper extremity		no
CHD6	L-5350	chr20_41484397_T_C	0.58	ENST00000373233	missense_variant	2273	738	M/V		1.239e-06	25.6	ambiguous	VUS		39	male	Focal dystonia	Cranial dystonia, oromandibular dystonia		no
CHD8	L-13717	chr14_21394136_G_C	0.55	ENST00000646647	missense_variant	5966	1887	L/V	uncertain_significance	1.179e-05	24.3	likely_pathogenic	VUS	all reported pathogenic variants are nonsense	<1	female	NA	NA		NA
CHD8	L-14019	chr14_21395857_T_C	0.43	ENST00000646647	missense_variant	5394	1696	Y/C		not found	27.2	likely_pathogenic	VUS	all reported pathogenic variants are nonsense	44	male	Focal dystonia	Cranial dystonia, upper and lower facial involvement		no
CHD8	L-12221	chr14_21397901_T_G	0.57	ENST00000646647	missense_variant	5280	1658	E/A		not found	24.2	ambiguous	VUS		67	female	Focal dystonia	Cervical dystonia		NA
CHD8	L-4648	chr14_21415754_C_T	0.48	ENST00000646647	missense_variant	2177	624	E/K		1.859e-06	20.9	ambiguous	VUS	all reported pathogenic variants are nonsense	NA	female	Generalized dystonia	NA		no
CHD8	A-2112	chr14_21429323_G_A	0.43	ENST00000646647	missense_variant	1163	286	R/C		8.148e-05	29.2	likely_pathogenic	VUS	all reported pathogenic variants are nonsense	35	male	Focal dystonia	Limb dystonia, upper extremity		no
CHD8	A-1366	chr14_21431616_C_T	0.46	ENST00000646647	missense_variant	335	10	D/N		1.562e-05	25.5	likely_pathogenic	VUS	all reported pathogenic variants are nonsense	30	male	Focal dystonia	Cranial dystonia, oromandibular dystonia		NA
CHMP2B	L-12631	chr3_87240702_T_A	0.43	ENST00000263780	missense_variant	252	13	V/E		8e-07	22.8	ambiguous	VUS		NA	female	Generalized dystonia	NA		NA
CHMP2B	L-4323	chr3_87245771_G_T	0.46	ENST00000263780	missense_variant	398	62	A/S		6.2e-07	25.7	ambiguous	VUS		10	female	Multi-focal dystonia	Upper limb (hands), cervical		no
CHMP2B	L-12246	chr3_87245835_C_T	0.49	ENST00000263780	missense_variant	462	83	T/I		2.665e-05	26.4	likely_pathogenic	VUS		21	female	Focal dystonia	Cervical dystonia		NA
CHMP2B	L-13599	chr3_87253464_T_C	0.52	ENST00000263780	missense_variant	699	162	I/T		not found	27.6	likely_pathogenic	VUS		63	female	Focal dystonia	Cranial dystonia, upper and lower facial involvement		yes
CIZ1	L-12288	chr9_128178946_GCTGCAC_G	0.6	ENST00000372938	inframe_deletion	1401-1406	419-420	VQ/-		not found	8.88	not applicable	VUS		50	female	Focal dystonia	Cervical dystonia		NA
CLN3	A-29	chr16_28487513_C_G	0.47	ENST00000636147	missense_variant	534	135	A/P		not found	22.4	likely_pathogenic	VUS		30	male	Focal dystonia	Limb dystonia, upper extremity		no
CLN3	L-12635	chr16_28487680_A_C	0.49	ENST00000636147	missense_variant	487	119	L/R		not found	29	likely_pathogenic	VUS		50	female	Focal dystonia	Cervical dystonia		NA
CLN3	L-13840	chr16_28489360_G_A	0.44	ENST00000636147	missense_variant	283	51	S/F	uncertain_significance	6.042e-05	27.9	likely_pathogenic	VUS		40	female	Multi-focal dystonia	NA		no
CLN6	A-2655	chr15_68208180_G_A	0.56	ENST00000249806	missense_variant	1040	299	P/L	likely_pathogenic	1.26e-06	29.2	likely_pathogenic	VUS	Reported as pathogenic but in recessive infantile-onset disease, late onset could be dominant	40	male	Segmental dystonia	NA		yes
CLN6	L-1817	chr15_68209758_A_G	0.52	ENST00000249806	missense_variant,splice_region_variant	688	182	Y/H		not found	32	likely_pathogenic	VUS		48	female	Segmental dystonia	NA		no
CLN8	A-2915	chr8_1771447_TGAC_T	0.44	ENST00000331222	inframe_deletion	614-616	132	D/-		4.29e-06	18.27	not applicable	VUS	late onset could be dominant	52	female	Segmental dystonia	NA		yes
CLN8	L-3934	chr8_1771527_A_G	0.59	ENST00000331222	missense_variant	693	158	Y/C	likely_pathogenic	2.863e-05	24.4	likely_pathogenic	VUS	Reported as pathogenic but in recessive infantile-onset disease, late onset could be dominant	43	male	Focal dystonia	Limb dystonia, upper extremity		no
COL4A1	A-3222	chr13_110150367_GTTC_G	0.36	ENST00000375820	inframe_deletion	5133-5135	1668-1669	RT/T		1.454e-05	19.02	not applicable	VUS		30	male	Multi-focal dystonia	NA		no
COL4A1	L-11466	chr13_110155311_G_A	0.61	ENST00000375820	missense_variant	4857	1576	S/L		5.42e-06	29.5	likely_pathogenic	VUS		50	female	Focal dystonia	Cervical dystonia		yes
COL4A1	L-2791	chr13_110162256_T_A	0.47	ENST00000375820	missense_variant	4566	1479	N/I		not found	25.2	likely_pathogenic	VUS		15	female	Focal dystonia	Cervical dystonia		no
COL4A1	L-12266	chr13_110162437_T_C	0.36	ENST00000375820	missense_variant	4385	1419	R/G		6.8e-07	25.6	ambiguous	VUS		58	male	Focal dystonia	Cervical dystonia		NA
COL4A1	A-752	chr13_110203598_C_A	0.45	ENST00000375820	missense_variant	1097	323	G/C		1.239e-06	24.8	likely_pathogenic	VUS		81	female	Segmental dystonia	NA		yes
CTNNB1	L-12221	chr3_41224960_A_G	0.47	ENST00000349496	missense_variant	462	83	D/G		not found	23.4	ambiguous	VUS		67	female	Focal dystonia	Cervical dystonia		NA
CTNNB1	A-2472	chr3_41225406_C_T	0.54	ENST00000349496	missense_variant	782	190	R/C		4.29e-06	25.3	ambiguous	VUS		40	female	Focal dystonia	Limb dystonia, upper extremity		yes
CTNNB1	L-11884	chr3_41235781_G_A	0.51	ENST00000349496	missense_variant	1955	581	A/T		1.24e-06	31	likely_pathogenic	VUS		39	female	Segmental dystonia	NA		no
CTSD	L-100	chr11_1753551_A_C	0.42	ENST00000236671	missense_variant	1259	397	F/L		not found	23.1	likely_pathogenic	VUS		52	female	Focal dystonia	Limb dystonia, upper extremity		yes
CTSD	A-1335	chr11_1759009_G_C	0.55	ENST00000236671	missense_variant	499	144	S/W	uncertain_significance	7.9e-07	28.2	likely_pathogenic	VUS		65	male	Focal dystonia	Cranial dystonia, upper and lower facial involvement		yes
CTSD	L-14577	chr11_1759597_A_G	0.49	ENST00000236671	missense_variant	339	91	C/R	uncertain_significance	6.8e-07	23.3	ambiguous	VUS		30	female	Segmental dystonia	NA		no
DHCR24	A-144	chr1_54854216_T_G	0.52	ENST00000371269	missense_variant	1115	347	N/H		1.24e-06	27.6	likely_pathogenic	VUS		31	female	Focal dystonia	Limb dystonia, upper extremity		no
DHCR24	A-1496	chr1_54871578_C_A	0.51	ENST00000371269	missense_variant	724	216	W/C		not found	28.6	likely_pathogenic	VUS		35	male	Focal dystonia	Cervical Dystonia		yes
DHCR24	L-12268	chr1_54886998_G_T	0.47	ENST00000371269	missense_variant	198	41	P/Q		not found	32	likely_pathogenic	VUS		2	male	Focal dystonia	Cranial dystonia, upper and lower facial involvement		NA
DNM1L	L-12007	chr12_32708199_CAG_C	0.45	ENST00000549701	frameshift_variant	408-409	115-116	TE/TX	pathogenic	1.752e-05	32	not applicable	VUS	high pLI score, but variant is reported as pathogenic in family with recessive inheritance pattern and heterozygous parents are unaffected	27	female	Focal dystonia	Cervical dystonia		no
DNM1L	L-4324	chr12_32742729_A_C	0.45	ENST00000549701	missense_variant	2198	712	E/A	uncertain_significance	8.75e-06	29.8	likely_pathogenic	VUS	Variant in C-terminal GTPase effector domain; ClinVar uncertain	31	female	Focal dystonia	Limb dystonia, upper extremity		no
DNMT1	L-4576	chr19_10143866_G_T	0.48	ENST00000359526	missense_variant	3070	1006	P/T		1.24e-06	27.8	likely_pathogenic	VUS		68	female	Focal dystonia	Cervical dystonia		yes
DRD2	A-2923	chr11_113416962_G_A	0.56	ENST00000362072	missense_variant	787	145	R/C		6.2e-07	31	likely_pathogenic	VUS		16	female	Generalized dystonia	NA		no
EIF2AK2	L-15794	chr2_37107388_A_G	0.5	ENST00000233057	missense_variant	1797	514	L/P		not found	26.5	likely_pathogenic	VUS		18	male	Generalized dystonia	NA	Myoclonus, ataxia, intentional tremor	no
EIF2AK2	A-309	chr2_37120057_C_T	0.5	ENST00000233057	missense_variant	1406	384	E/K		3.343e-05	0.005	likely_benign	VUS		7	female	Focal dystonia	Limb dystonia, upper extremity		no
EIF2AK2	L-12631	chr2_37126400_T_C	0.51	ENST00000233057	missense_variant	1053	266	D/G		not found	25.5	ambiguous	VUS		NA	female	Generalized dystonia	NA		NA
EIF2AK2	L-13649	chr2_37136993_T_G	0.5	ENST00000233057	missense_variant	968	238	K/Q		0.0002076	23.6	likely_benign	VUS		19	female	Segmental dystonia	NA		no
EIF2AK2	L-12564	chr2_37136994_C_A	0.5	ENST00000233057	missense_variant	967	237	R/S		not found	18.01	likely_benign	VUS		12	female	Focal dystonia	Cervical dystonia		NA
EIF2AK2	L-12517	chr2_37138540_A_T	0.5	ENST00000233057	missense_variant	818	188	S/T		1.24e-06	0.016	likely_benign	VUS		40	female	Segmental dystonia	NA		NA
EIF2AK2	A-1052	chr2_37139638_G_A	0.5	ENST00000233057	missense_variant	765	170	T/I		6.15e-06	0.127	likely_benign	VUS		40	male	Segmental dystonia	NA		no
EIF2AK2	A-32	chr2_37141650_T_C	0.5	ENST00000233057	missense_variant	548	98	M/V		1.063e-05	0.003	likely_benign	VUS		40	female	Focal dystonia	Laryngeal dystonia, adductor type		no
EIF2AK2	L-15644	chr2_37146894_C_T	0.4	ENST00000233057	missense_variant	455	67	A/T		3.588e-05	24.4	likely_pathogenic	VUS	in DRBM1 domain that has other pathogenic variants; patient also has a VUS in VPS16	34	female	Focal dystonia	Cervical dystonia		no
FRMD5	L-2365	chr15_43883741_C_G	0.5	ENST00000417257	missense_variant	1314	366	R/T		1.239e-06	22	likely_pathogenic	VUS		3	female	Segmental dystonia	NA		no
FRMD5	L-3587	chr15_43884790_C_T	0.5	ENST00000417257	missense_variant	1182	322	R/Q		2.92e-06	27	ambiguous	VUS		46	female	Segmental dystonia	NA		no
FRMD5	L-13134	chr15_43905868_G_T	0.5	ENST00000417257	missense_variant	728	171	L/M		not found	24.9	ambiguous	VUS		61	female	Segmental dystonia	NA		no
FTL	L-10326	chr19_48965599_A_G	0.53	ENST00000331825	missense_variant	291	31	Y/C	uncertain_significance	1.144e-05	32	ambiguous	VUS		60	female	Segmental dystonia	NA	Bradikinesia, rigidity	yes
FTL	L-12681	chr19_48966643_G_A	0.61	ENST00000331825	missense_variant	635	146	G/S	uncertain_significance	3.178e-05	26.6	ambiguous	VUS		18	female	Focal dystonia	Cervical dystonia		NA
GNA14	L-14485	chr9_77434378_A_C	0.52	ENST00000341700	missense_variant	983	152	S/A		not found	28.1	ambiguous	VUS		23	female	Segmental dystonia	NA		no
GNA14	L-3740	chr9_77434489_C_A	0.46	ENST00000341700	missense_variant	872	115	D/Y		not found	24.5	ambiguous	VUS		25	male	Focal dystonia	Cranial dystonia, oromandibular dystonia		no
GNA14	L-12920	chr9_77647729_T_C	0.37	ENST00000341700	missense_variant	594	22	E/G		2.886e-05	32	likely_pathogenic	VUS		23	male	Focal dystonia	Limb dystonia, upper extremity		NA
GNAL	L-3190	chr18_11689685_T_G	0.36	ENST00000334049	missense_variant	422	41	V/G		8.4e-07	13.86	not applicable	VUS		20	male	Focal dystonia	Limb dystonia, upper extremity		no
GNAL	A-2449	chr18_11689809_T_TGCCGAGGAGCGCGAGGCG	0.33	ENST00000334049	inframe_insertion	250-267	84-89			7.66e-05	16.45	not applicable	VUS		40	female	Focal dystonia	Cervical Dystonia		no
GNB1	L-12018	chr1_1804472_A_G	0.51	ENST00000378609	missense_variant	740	126	L/P		not found	29.7	likely_pathogenic	VUS		23	female	Multi-focal dystonia	NA		no
GRID2	L-3754	chr4_93216793_C_T	0.5	ENST00000282020	missense_variant	1536	282	T/M		1.648e-05	26.1	likely_pathogenic	VUS		45	male	Focal dystonia	Cervical dystonia		no
GRID2	L-2745	chr4_93455875_T_G	0.43	ENST00000282020	missense_variant	2450	587	L/V		2.48e-06	22	likely_pathogenic	VUS		41	female	Focal dystonia	Limb dystonia, upper extremity		no
GRID2	L-13670	chr4_93490680_A_T	0.47	ENST00000282020	missense_variant	2591	634	M/L		1.24e-06	26	likely_pathogenic	VUS		33	female	Focal dystonia	Limb dystonia, upper extremity		no
GRID2	L-4268	chr4_93490726_C_T	0.47	ENST00000282020	missense_variant	2637	649	T/M		0.000155	24.7	likely_pathogenic	VUS		NA	male	Segmental dystonia	NA		no
GRIK2	L-14364	chr6_101802427_G_A	0.54	ENST00000369134	missense_variant	1615	398	G/S		3.174e-05	25	ambiguous	VUS		25	female	Segmental dystonia	NA		no
GRIK2	L-13996	chr6_101889689_A_C	0.44	ENST00000369134	missense_variant	1997	525	K/T		6.2e-07	27	ambiguous	VUS		30	female	Segmental dystonia	NA		no
GRIK2	L-13211	chr6_101928427_T_G	0.38	ENST00000369134	missense_variant	2303	627	M/R		6.36e-06	25.6	likely_pathogenic	VUS		40	female	Focal dystonia	Cervical dystonia		no
GRIN1	L-4107	chr9_137161946_A_G	0.66	ENST00000371561	missense_variant	1823	497	E/G		not found	27.2	likely_pathogenic	VUS		38	female	Segmental dystonia	NA		no
GRIN1	L-15616	chr9_137162022_G_T	0.51	ENST00000371561	missense_variant	1899	522	E/D		not found	24.1	likely_pathogenic	VUS		35	female	Segmental dystonia	NA	Bradikinesia, rigidity	no
GRIN1	L-4187	chr9_137162446_G_C	0.55	ENST00000371561	missense_variant	2127	598	E/D		not found	20.3	likely_pathogenic	VUS		23	female	Focal dystonia	Laryngeal dystonia, adductor type		no
GRIN1	L-1862	chr9_137162606_T_C	0.51	ENST00000371561	missense_variant	2213	627	F/S		not found	32	likely_pathogenic	VUS		66	female	Segmental dystonia	NA		yes
GRIN2A	A-2231	chr16_10180190_C_T	0.45	ENST00000330684	missense_variant	792	74	M/I		1.883e-05	21.7	ambiguous	VUS		35	female	Segmental dystonia	NA		yes
GRIN2A	L-4666	chr16_9764599_C_T	0.47	ENST00000330684	missense_variant	3515	982	G/E		1.425e-05	25	ambiguous	VUS		NA	male	Generalized dystonia	NA		no
GRIN2A	A-2360	chr16_9768888_C_T	0.58	ENST00000330684	missense_variant	3128	853	C/Y		6.8e-07	26	likely_pathogenic	VUS		40	female	Focal dystonia	Cervical Dystonia		yes
GRIN2A	L-1792	chr16_9938485_T_A	0.55	ENST00000330684	missense_variant	1051	161	I/F		6.2e-07	23.8	ambiguous	VUS		40	female	Focal dystonia	Cervical dystonia		no
GRN	A-3282	chr17_44351551_C_T	0.49	ENST00000053867	missense_variant	935	312	A/V		not found	29.9	likely_pathogenic	VUS		53	male	Segmental dystonia	Neck, Shoulder, Arm	Anxiety, depression	yes
GRN	L-1940	chr17_44351560_G_C	0.42	ENST00000053867	missense_variant	944	315	C/S		not found	32	likely_pathogenic	VUS		54	female	Segmental dystonia	NA		no
HECW2	L-4001	chr2_196220865_C_G	0.5	ENST00000644978	missense_variant	4305	1408	R/T		0.0001002	23.9	likely_pathogenic	VUS		39	female	Focal dystonia	Cervical dystonia		no
HECW2	A-587	chr2_196271259_C_T	0.49	ENST00000644978	missense_variant	3351	1090	R/H		8.77e-06	24.5	likely_pathogenic	VUS		40	male	Segmental dystonia	NA		no
HECW2	L-14039	chr2_196278548_G_A	0.48	ENST00000644978	missense_variant	3197	1039	R/C		1.83e-06	26.3	likely_pathogenic	VUS		59	female	Focal dystonia	Cervical dystonia		yes
HECW2	A-2442	chr2_196278571_T_C	0.42	ENST00000644978	missense_variant	3174	1031	H/R		5e-06	27.2	likely_pathogenic	VUS		25	female	Focal dystonia	Cervical Dystonia		no
HECW2	L-13122	chr2_196334518_G_A	0.63	ENST00000644978	missense_variant,splice_region_variant	483	134	P/L		4.918e-05	26.4	ambiguous	VUS		31	female	Segmental dystonia	NA		yes
HTR2A	PKD11	chr13_46892544_GTAAA_GTGCTAG	0.35	ENST00000542664	stop_gained	1166-1167	153	Y/*H		not found	33	not applicable	VUS	LOF is not a known mechanism of disease	25	male	Multi-focal dystonia	NA		yes
HTT	L-11534	chr4_3122891_G_A	0.42	ENST00000355072	missense_variant,splice_region_variant	1421	426	G/R		1.379e-05	26.8	ambiguous	VUS		42	female	Segmental dystonia	NA		yes
HTT	L-11294	chr4_3174794_G_C	0.56	ENST00000355072	missense_variant	4385	1414	D/H		not found	29.4	likely_pathogenic	VUS		5	male	Generalized dystonia	NA	Tremor, ataxia	yes
HTT	A-3060	chr4_3238521_C_T	0.58	ENST00000355072	missense_variant	9111	2989	P/L		3.18e-05	28	ambiguous	VUS		61	male	Segmental dystonia	NA		yes
IFIH1	A-2324	chr2_162268106_T_G	0.51	ENST00000649979	missense_variant	3165	930	N/H	uncertain_significance	6.244e-05	26.7	ambiguous	VUS		52	male	Segmental dystonia	NA		yes
IFIH1	L-11363	chr2_162273866_C_T	0.52	ENST00000649979	missense_variant	2760	795	G/S		3.864e-05	26.5	likely_pathogenic	VUS		1	male	Generalized dystonia	NA	Ataxia	no
IFIH1	L-12007	chr2_162273875_C_A	0.54	ENST00000649979	missense_variant	2751	792	A/S		not found	25.7	ambiguous	VUS		27	female	Focal dystonia	Cervical dystonia		no
IFIH1	A-2601	chr2_162288356_C_G	0.48	ENST00000649979	splice_acceptor_variant					8e-07	33	not applicable	VUS	splicing change leads to 6bp deletion (p.292_293del)	29	female	Focal dystonia	Cervical Dystonia		yes
IFIH1	A-3356	chr2_162317895_C_A	0.5	ENST00000649979	missense_variant	790	138	C/F		2.8e-07	24	likely_pathogenic	VUS		27	male	Multi-focal dystonia	NA		no
IMPDH2	L-12340	chr2_162317895_C_A	0.49	ENST00000326739	missense_variant	1457	470	D/A		2.8e-07	29.5	likely_pathogenic	VUS		6	male	Focal dystonia	Cervical dystonia		NA
IRF2BPL	L-1913	chr14_77026341_G_C	0.49	ENST00000238647	missense_variant	2368	484	F/L		not found	23.3	likely_pathogenic	VUS	2 patients (first grade relatives), negative z-score	22	female	Focal dystonia	Limb dystonia, upper extremity		yes
IRF2BPL	L-2053	chr14_77026341_G_C	0.44	ENST00000238647	missense_variant	2368	484	F/L		not found	23.3	likely_pathogenic	VUS	2 patients (first grade relatives), negative z-score	50	male	Focal dystonia	Limb dystonia, upper extremity		yes
IRF2BPL	A-1281	chr14_77026369_C_T	0.39	ENST00000238647	missense_variant	2340	475	G/E		6.2e-07	25.5	likely_pathogenic	VUS		10	female	Generalized dystonia	NA		yes
ITPR1	L-2713	chr3_4652145_G_A	0.51	ENST00000649015	missense_variant	1228	293	R/Q		1.33e-05	29.5	likely_pathogenic	VUS		40	female	Focal dystonia	Limb dystonia, upper extremity		no
ITPR1	A-1413	chr3_4658224_C_T	0.5	ENST00000649015	missense_variant	1447	366	S/F		not found	27	likely_pathogenic	VUS		0	male	Generalized dystonia	NA		no
ITPR1	L-1829	chr3_4676640_G_A	0.51	ENST00000649015	missense_variant	3156	936	G/S	uncertain_significance	5.42e-06	25.7	ambiguous	VUS		67	female	Segmental dystonia	NA		no
ITPR1	L-3799	chr3_4676763_G_A	0.44	ENST00000649015	missense_variant	3279	977	V/I	uncertain_significance	8.259e-05	23.9	ambiguous	VUS		32	male	Focal dystonia	Limb dystonia, upper extremity		no
ITPR1	L-2318	chr3_4683423_G_A	0.49	ENST00000649015	missense_variant	3549	1067	G/S	uncertain_significance	5e-06	26.4	likely_pathogenic	VUS		16	male	Focal dystonia	Limb dystonia, upper extremity		yes
ITPR1	A-2163	chr3_4688498_G_A	0.38	ENST00000649015	missense_variant	4056	1236	E/K		5e-06	24.1	ambiguous	VUS		43	female	Generalized dystonia	NA		yes
ITPR1	15119	chr3_4691145_T_A	0.43	ENST00000649015	missense_variant,splice_region_variant	4180	1277	I/N	uncertain_significance	0.001269	32	likely_pathogenic	VUS		12	female	Generalized dystonia	NA		yes
ITPR1	L-13649	chr3_4733118_C_T	0.48	ENST00000649015	missense_variant	5601	1751	R/C		2.8e-07	28.9	likely_pathogenic	VUS		19	female	Segmental dystonia	NA		no
ITPR1	A-2440	chr3_4768757_A_G	0.56	ENST00000649015	missense_variant	6322	1991	D/G		5.44e-06	27.3	ambiguous	VUS		26	female	Focal dystonia	Cervical Dystonia		no
ITPR1	L-1557	chr3_4779607_G_T	0.47	ENST00000649015	missense_variant	6699	2117	A/S	uncertain_significance,likely_benign	8.049e-05	24.5	ambiguous	VUS		57	female	Generalized dystonia	NA		no
ITPR1	L-70	chr3_4787963_G_A	0.41	ENST00000649015	missense_variant	6982	2211	R/Q		2.8e-07	33	likely_pathogenic	VUS		40	female	Focal dystonia	Cervical dystonia		no
ITPR1	L-2819	chr3_4813211_G_T	0.46	ENST00000649015	missense_variant	7888	2513	C/F		6.2e-07	24.6	likely_pathogenic	VUS		36	male	Focal dystonia	Limb dystonia, upper extremity		yes
ITPR1	L-5384	chr3_4815204_C_T	0.46	ENST00000649015	missense_variant	8203	2618	T/M		2.8e-07	27.6	likely_pathogenic	VUS		23	female	Focal dystonia	Limb dystonia, upper extremity		no
JPH3	L-13731	chr16_87644464_G_A	0.52	ENST00000284262	missense_variant	1228	197	V/M		1.327e-05	28.9	likely_pathogenic	VUS		50	male	Segmental dystonia	NA	Bradikinesia, ataxia	no
JPH3	L-2373	chr16_87684200_G_A	0.5	ENST00000284262	missense_variant	1858	407	E/K		2.233e-05	26.1	ambiguous	VUS		39	male	Focal dystonia	Cranial dystonia, oromandibular dystonia		no
KCNMA1	L-2495	chr10_76887369_C_T	0.5	ENST00000286628	missense_variant	3774	1203	S/N		not found	24	ambiguous	VUS		21	male	Segmental dystonia	NA		no
KCNMA1	L-7840	chr10_77073214_T_G	0.46	ENST00000286628	missense_variant	1798	544	E/D	uncertain_significance	2.92e-06	14.65	ambiguous	VUS		54	female	Segmental dystonia	NA		no
KCNQ2	L-3955	chr20_63472358_G_A	0.65	ENST00000359125	missense_variant	298	36	R/W		not found	24.4	likely_pathogenic	VUS		NA	female	Focal dystonia	Cervical dystonia		yes
KCTD7	L-3848	chr7_66633275_T_C	0.62	ENST00000639828	missense_variant,splice_region_variant	329	49	F/L	uncertain_significance	3.667e-05	22.6	likely_pathogenic	VUS		63	female	Segmental dystonia	NA		no
KCTD7	L-1806	chr7_66633320_A_G	0.51	ENST00000639828	missense_variant	374	64	T/A	uncertain_significance,likely_pathogenic	0.0001173	26	likely_pathogenic	VUS		28	female	Focal dystonia	Cervical dystonia		no
KCTD7	L-12213	chr7_66638341_G_A	0.59	ENST00000639828	missense_variant	587	135	G/R	uncertain_significance	5.274e-05	24.1	ambiguous	VUS		50	female	Segmental dystonia	NA		NA
KCTD7	A-1347	chr7_66638396_G_A	0.4	ENST00000639828	missense_variant	642	153	R/H	uncertain_significance,_affects	8.673e-05	26.8	likely_pathogenic	VUS		35	male	Focal dystonia	Cervical Dystonia		no
KIF1A	A-2177	chr2_240720953_G_A	0.48	ENST00000498729	missense_variant	4987	1610	P/L		2.8e-07	29.3	likely_pathogenic	VUS		52	female	Focal dystonia	Cranial dystonia, blepharospasm only		yes
KIF1A	L-4972	chr2_240737066_T_C	0.47	ENST00000498729	missense_variant	4162	1335	D/G	uncertain_significance	1.032e-05	24.3	ambiguous	VUS		26	male	Focal dystonia	Limb dystonia, upper extremity		no
KIF1A	L-11946	chr2_240737165_C_T	0.41	ENST00000498729	missense_variant	4063	1302	R/H	uncertain_significance	1.964e-05	25.7	likely_pathogenic	VUS		32	female	Segmental dystonia	NA		no
KIF1A	L-13650	chr2_240750450_C_T	0.54	ENST00000498729	missense_variant	3114	986	V/M		1.239e-06	22.8	likely_pathogenic	VUS		42	female	Segmental dystonia	NA		no
KIF1A	L-2301	chr2_240757364_C_G	0.68	ENST00000498729	missense_variant	2971	938	R/P		6.44e-07	20.1	not applicable	VUS		25	male	Focal dystonia	Cranial dystonia, oromandibular dystonia		no
KIF1A	L-11207	chr2_240757454_TCCC_T	0.46	ENST00000498729	inframe_deletion	2878-2880	907-908	GE/E		7.1e-07	17.79	not applicable	VUS		40	female	Focal dystonia	Cervical dystonia		no
KIF1A	A-716	chr2_240771009_A_G	0.44	ENST00000498729	missense_variant	1461	435	F/L		not found	23.2	likely_pathogenic	VUS		30	male	Segmental dystonia	NA		no
KLC1	L-12783	chr14_103654670_G_C	0.51	ENST00000334553	missense_variant	391	36	E/Q		8.03e-06	26.3	ambiguous	VUS		26	female	Focal dystonia	Limb dystonia, upper extremity		NA
KLC1	L-14831	chr14_103657763_A_C	0.49	ENST00000334553	missense_variant	764	160	D/A		6.2e-07	29.8	ambiguous	VUS		17	male	Focal dystonia	Limb dystonia, upper extremity		no
KLC1	L-15015	chr14_103670189_C_T	0.46	ENST00000334553	missense_variant	1178	298	A/V		2.8e-07	23.7	likely_pathogenic	VUS		30	male	Segmental dystonia	NA		no
KLC1	L-2340	chr14_103675700_G_T	0.48	ENST00000334553	missense_variant	1608	441	K/N		6.2e-07	23.4	likely_pathogenic	VUS		29	male	Focal dystonia	Limb dystonia, upper extremity		yes
KLC1	L-12672	chr14_103679546_G_GT	0.5	ENST00000334553	splice_donor_variant					2.47e-06	33	not applicable	VUS	spliceAI: donor loss, donor gain 27 bp upstream would not lead to frameshift (deletion of 9 aa of exon 13)	19	male	Focal dystonia	Limb dystonia, upper extremity		NA
KMT2B	A-2515	chr19_35738352_C_T	0.47	ENST00000420124	missense_variant	7959	2648	A/V		not found	26.2	likely_pathogenic	VUS	MDSGene (p.Ala2648Val), possibly pathogenic	17	male	Focal dystonia	Limb dystonia, lower extremity		NA
LRRK2	A-1909	chr12_40274869_G_A	0.51	ENST00000298910	missense_variant	1952	606	G/D		1.378e-05	27.2	likely_pathogenic	VUS		39	female	Focal dystonia	Cervical dystonia		no
LRRK2	A-1069	chr12_40310614_C_T	0.48	ENST00000298910	missense_variant	4636	1501	R/W		3.492e-05	31	ambiguous	VUS		18	male	Focal dystonia	Cranial dystonia, oromandibular dystonia		NA
MAPT	A-1160	chr17_45989970_ACCC_A	0.54	ENST00000262410	inframe_deletion	1651-1653	501	P/-		6.641e-05	17.7	not applicable	VUS		26	female	Multi-focal dystonia	NA		no
MECP2	L-12255	chrX_154031246_G_C	1	ENST00000453960	missense_variant	670	206	S/R		8.25e-07	16.81	likely_pathogenic	VUS	not in functional domain and not conserved	29	male	Focal dystonia	Cervical dystonia		NA
MORC2	L-3255	chr22_30941529_T_C	0.6	ENST00000397641	missense_variant	1613	243	Y/C		1.327e-05	28.6	likely_pathogenic	VUS		NA	female	Segmental dystonia	NA		no
NAA15	L-3947	chr4_139336859_A_C	0.52	ENST00000296543	missense_variant	424	51	M/L		6.51e-07	26.6	likely_pathogenic	VUS		35	female	Focal dystonia	Cervical dystonia		yes
NAA15	L-11420	chr4_139342836_A_G	0.54	ENST00000296543	missense_variant	686	138	Y/C		3.106e-06	28.2	likely_pathogenic	VUS		33	female	Segmental dystonia	NA		yes
NKX2-1	L-14455	chr14_36519174_C_G	0.53	ENST00000354822	missense_variant	377	92	G/R		not found	25.2	likely_pathogenic	VUS		35	female	Focal dystonia	Cervical dystonia		no
NR4A2	A-2412	chr2_156325971_C_G	0.48	ENST00000339562	missense_variant	1938	524	V/L		6.2e-07	24.9	likely_pathogenic	VUS	in ligang binding domain, intolerant to missense variants	27	male	Focal dystonia	Cervical Dystonia		no
NR4A2	L-2303	chr2_156326173_A_G	0.6	ENST00000339562	missense_variant	1885	506	I/T		6.8e-07	27.1	likely_pathogenic	VUS	in ligang binding domain, intolerant to missense variants	30	male	Focal dystonia	Limb dystonia, upper extremity (musician's dystonia)		yes
NR4A2	L-13624	chr2_156326260_C_T	0.48	ENST00000339562	missense_variant	1798	477	R/H		2.8e-07	24.4	ambiguous	VUS	in ligang binding domain, intolerant to missense variants	44	male	Focal dystonia	Cervical dystonia		no
NR4A2	L-4509	chr2_156326826_C_G	0.49	ENST00000339562	missense_variant	1621	418	R/P		2.47e-06	28.7	likely_pathogenic	VUS	in ligang binding domain, intolerant to missense variants	33	male	Focal dystonia	Limb dystonia, upper extremity (musician's dystonia)		no
PCDHGB1	L-15023	chr5_141351239_T_C	0.4	ENST00000523390	missense_variant	1141	327	C/R		7.9e-07	24.7	likely_pathogenic	VUS		55	female	Segmental dystonia	NA	Myoclonus	yes
PCDHGB1	A-1069	chr5_141351392_G_C	0.47	ENST00000523390	missense_variant	1294	378	V/L		1.535e-05	22.6	ambiguous	VUS		18	male	Focal dystonia	Cranial dystonia, oromandibular dystonia		NA
PCDHGB1	A-1391	chr5_141352055_T_C	0.44	ENST00000523390	missense_variant	1957	599	W/R		1.867e-06	31	likely_pathogenic	VUS		32	female	Focal dystonia	Laryngeal dystonia, adductor type		no
PDE10A	L-13136	chr6_165343461_C_A	0.53	ENST00000539869	missense_variant	3255	942	C/F		not found	26.5	likely_pathogenic	VUS		68	female	Segmental dystonia	NA		no
PDE10A	L-12709	chr6_165379277_G_C	0.48	ENST00000539869	missense_variant	3130	900	D/E		not found	24.9	likely_pathogenic	VUS		14	female	Segmental dystonia	NA		NA
PDE10A	L-14474	chr6_165379302_A_G	0.49	ENST00000539869	missense_variant	3105	892	I/T		not found	26.9	likely_pathogenic	VUS		42	male	Focal dystonia	Cervical dystonia		no
PDE10A	A-2320	chr6_165388426_A_C	0.43	ENST00000539869	missense_variant	2912	828	C/G		not found	28.9	likely_pathogenic	VUS		8	female	Focal dystonia	Cervical Dystonia		no
PDE10A	L-4462	chr6_165396386_C_A	0.54	ENST00000539869	missense_variant	2580	717	C/F		not found	24.4	likely_pathogenic	VUS		NA	male	Generalized dystonia	NA		no
PDE10A	L-12724	chr6_165413658_G_A	0.49	ENST00000539869	missense_variant	2349	640	T/M		not found	27.2	likely_pathogenic	VUS		50	female	Focal dystonia	Cervical dystonia		NA
PDGFB	L-12600	chr22_39230216_C_T	0.48	ENST00000331163	missense_variant	1488	157	E/K		2.47e-06	26.6	likely_pathogenic	VUS		19	male	Focal dystonia	Limb dystonia, upper extremity		NA
PDGFB	L-11472	chr22_39243942_A_G	0.28	ENST00000331163	missense_variant	1041	8	F/L		not found	22.4	ambiguous	VUS		45	female	Segmental dystonia	NA		yes
PDGFRB	L-13577	chr5_150123114_T_TGGTGCTGCAGGAAGGTGTGTTTGTTGC	0.34	ENST00000261799	inframe_insertion	2565-2566	704	H/RNKHTFLQHH		2.8e-07	15.93	not applicable	VUS		45	female	Focal dystonia	Cervical dystonia		no
PDGFRB	L-13946	chr5_150124292_G_T	0.57	ENST00000261799	missense_variant	2436	661	H/N		not found	28.4	likely_pathogenic	VUS		21	female	Focal dystonia	Cervical dystonia		no
PDGFRB	A-3186	chr5_150132753_G_A	0.56	ENST00000261799	missense_variant	1579	375	T/I		1.03e-05	20.1	ambiguous	VUS		40	female	Segmental dystonia	NA		NA
PDHA1	L-4260	chrX_19355717_A_T	1	ENST00000422285	missense_variant	902	264	E/V		not found	25.6	likely_pathogenic	VUS	in mutational hot spot	NA	male	Focal dystonia	Cervical dystonia, Tremor		yes
PNKD	L-13772	chr2_218342028_G_C	0.42	ENST00000273077	missense_variant	682	222	R/P		1.859e-06	22.4	likely_pathogenic	VUS		45	female	Focal dystonia	Cervical dystonia		yes
PNKD	L-6209	chr2_218344463_T_C	0.48	ENST00000273077	missense_variant	894	293	Y/H	uncertain_significance	1.559e-05	29.7	likely_pathogenic	VUS		NA	female	Generalized dystonia	NA		no
PNKD	L-4467	chr2_218344464_A_G	0.5	ENST00000273077	missense_variant	895	293	Y/C		0.000135	29.8	likely_pathogenic	VUS		NA	female	Generalized dystonia	NA		no
POLG	L-9846	chr15_89316785_C_A	0.5	ENST00000268124	missense_variant	3997	1229	G/V		6.8e-07	26.3	likely_pathogenic	VUS		56	female	Segmental dystonia	NA		no
POLG	L-14446	chr15_89318960_C_T	0.52	ENST00000268124	missense_variant	3555	1082	A/T		1.24e-06	24.3	likely_pathogenic	VUS		25	female	Focal dystonia	Laryngeal dystonia, combined adductor and abductor type		no
POLG	L-13590	chr15_89321206_T_G	0.42	ENST00000268124	missense_variant	2964	885	T/P		1.239e-06	13.63	ambiguous	VUS	mutational hot-spot and alternative variant is pathogenic	25	male	Segmental dystonia	NA		no
POLG	L-4660	chr15_89321825_A_G	0.53	ENST00000268124	missense_variant	2820	837	Y/H	uncertain_significance	0.0002176	25.9	ambiguous	VUS		NA	male	Generalized dystonia	NA		no
POLG	L-11923	chr15_89325678_C_T	0.55	ENST00000268124	missense_variant	2032	574	R/Q	conflicting_interpretations_of_pathogenicity,likely_pathogenic	3.669e-05	28.3	ambiguous	VUS	described in several patients, but always in comp. Het state	50	male	Segmental dystonia	NA		no
PPP2R2B	L-889	chr5_146590089_C_T	0.47	ENST00000394411	missense_variant	1481	397	G/D		6.15e-06	23.6	likely_pathogenic	VUS		38	female	Focal dystonia	Cervical dystonia		no
PPP2R2B	A-2254	chr5_146698113_T_C	0.48	ENST00000394411	missense_variant	491	67	Y/C		not found	29.4	likely_pathogenic	VUS		32	female	Focal dystonia	Cervical dystonia		no
PPP2R2B	L-14761	chr5_147055728_G_A	0.49	ENST00000336640	missense_variant	247	6	R/C		3.261e-05	26.1	not applicable	VUS		29	female	Focal dystonia	Cervical dystonia	Myoclonus	yes
PPP2R2B	A-2598	chr5_147081073_A_G	0.45	ENST00000504198	missense_variant	299	25	I/T		5.96e-05	18.67	not applicable	VUS		35	male	Focal dystonia	Cervical Dystonia		NA
PPP2R2B	L-2924	chr5_147081133_A_G	0.47	ENST00000504198	missense_variant	239	5	I/T		1.302e-06	14.53	not applicable	VUS		29	male	Segmental dystonia	NA		no
PPP2R5D	L-12263	chr6_43006557_C_T	0.44	ENST00000485511	missense_variant	308	67	T/M		not found	24	likely_pathogenic	VUS		14	female	NA	NA		NA
PPP2R5D	A-1201	chr6_43007213_C_G	0.45	ENST00000485511	missense_variant	648	180	F/L		1.724e-05	25.6	likely_pathogenic	VUS		38	male	Focal dystonia	Cranial dystonia, upper and lower facial involvement		no
PPP2R5D	L-11879	chr6_43010690_A_T	0.49	ENST00000485511	missense_variant	1616	503	E/V		6.8e-07	26.9	ambiguous	VUS	2 unrelated patients with same variant	29	female	Segmental dystonia	NA		no
PPP2R5D	L-4153	chr6_43010690_A_T	0.56	ENST00000485511	missense_variant	1616	503	E/V		6.8e-07	26.9	ambiguous	VUS	2 unrelated patients with same variant	45	male	Segmental dystonia	NA		no
PRKCG	L-12806	chr19_53898459_G_C	0.47	ENST00000263431	missense_variant	1410	371	R/T		6.2e-07	24.1	likely_pathogenic	VUS		40	female	Focal dystonia	Cervical dystonia		NA
PRRT2	L-12574	chr16_29814426_GTCC_G	0.43	ENST00000358758	inframe_deletion	1170-1172	325-326	VL/V		3.6e-06	19.69	not applicable	VUS		26	female	Focal dystonia	Cervical dystonia		NA
PSEN1	A-2318	chr14_73171007_A_C	0.43	ENST00000324501	missense_variant	510	100	I/L		1.062e-05	26.2	ambiguous	VUS	in mutational hot spot	12	female	Segmental dystonia	NA		no
PSEN1	L-12148	chr14_73192673_T_G	0.52	ENST00000324501	missense_variant	790	193	V/G		2.47e-06	23.4	ambiguous	VUS		45	female	Focal dystonia	Cervical dystonia		no
REEP1	L-4288	chr2_86263998_G_A	0.51	ENST00000538924	missense_variant	265	50	T/I	uncertain_significance	3.59e-06	23.7	likely_pathogenic	VUS		24	female	Multi-focal dystonia	NA		no
REEP4	A-1199	chr8_22140245_G_A	0.54	ENST00000306306	missense_variant	534	37	R/W		5.53e-06	31	ambiguous	VUS	2 unrelated patients with same variant	19	male	Generalized dystonia	NA		yes
REEP4	L-12782	chr8_22140245_G_A	0.45	ENST00000306306	missense_variant	534	37	R/W		5.53e-06	31	ambiguous	VUS	2 unrelated patients with same variant	33	female	Focal dystonia	Limb dystonia, upper extremity		NA
REEP4	L-12317	chr8_22140629_T_A	0.34	ENST00000306306	missense_variant	526	34	E/V		2.314e-05	33	likely_pathogenic	VUS		70	female	Focal dystonia	Cervical dystonia		NA
REEP4	L-12372	chr8_22140629_T_A	0.43	ENST00000306306	missense_variant	526	34	E/V		2.314e-05	33	likely_pathogenic	VUS		56	male	Focal dystonia	Cervical dystonia		NA
RELN	A-3464	chr7_103472876_G_A	0.49	ENST00000428762	missense_variant	10621	3440	S/L		2.8e-07	28.3	ambiguous	VUS		35	male	Segmental dystonia	NA		yes
RELN	A-2186	chr7_103540202_C_T	0.46	ENST00000428762	missense_variant	7227	2309	D/N	uncertain_significance	0.000218	28.2	likely_pathogenic	VUS		45	female	Multi-focal dystonia	NA		yes
RELN	A-460	chr7_103561563_A_G	0.47	ENST00000428762	missense_variant	5800	1833	I/T	uncertain_significance	0.0001536	24	likely_pathogenic	VUS		29	female	Segmental dystonia	NA		no
RELN	A-2576	chr7_103565322_G_C	0.35	ENST00000428762	missense_variant	5468	1722	F/L	uncertain_significance	1.144e-05	25.5	likely_pathogenic	VUS		68	female	Focal dystonia	Cervical Dystonia		yes
RELN	L-12268	chr7_103565324_A_G	0.46	ENST00000428762	missense_variant	5466	1722	F/L		not found	24.2	likely_pathogenic	VUS		2	male	Focal dystonia	Cranial dystonia, upper and lower facial involvement		NA
RELN	L-4658	chr7_103566259_G_C	0.48	ENST00000428762	missense_variant	5203	1634	S/C		1.426e-05	27.7	likely_pathogenic	VUS		NA	female	Generalized dystonia	NA		no
RELN	A-401	chr7_103574108_C_G	0.46	ENST00000428762	missense_variant	4797	1499	D/H	uncertain_significance	0.0001253	26.8	likely_pathogenic	VUS		68	female	Focal dystonia	Laryngeal dystonia, adductor type		yes
RELN	L-12530	chr7_103594440_G_A	0.48	ENST00000428762	missense_variant	3894	1198	R/C		1.746e-05	32	likely_pathogenic	VUS		70	female	Focal dystonia	Cranial dystonia, upper and lower facial involvement		NA
RELN	L-2831	chr7_103596619_A_G	0.6	ENST00000428762	missense_variant	3678	1126	W/R		not found	24.9	likely_pathogenic	VUS		45	male	Focal dystonia	Limb dystonia, upper extremity		no
RELN	L-12166	chr7_103604463_C_T	0.51	ENST00000428762	missense_variant	3331	1010	R/H	uncertain_significance	3.938e-05	28.2	likely_pathogenic	VUS		17	male	Focal dystonia	Cervical dystonia		yes
RELN	L-12837	chr7_103917182_G_A	0.56	ENST00000428762	missense_variant	532	77	T/I		2.92e-06	26.7	ambiguous	VUS		18	female	Focal dystonia	Cervical dystonia		NA
RELN	A-2517	chr7_103989244_A_T	0.49	ENST00000428762	missense_variant	415	38	F/Y	uncertain_significance	0.0001613	32	likely_pathogenic	VUS		30	female	Focal dystonia	Cervical Dystonia		NA
RELN	L-2321	chr7_103565294_G_A	0.44	ENST00000428762	missense_variant	5496	1732	L/F	uncertain_significance	0.0001283	27.7	likely_pathogenic	VUS		32	female	Focal dystonia	Limb dystonia, upper extremity		yes
RHOBTB2	L-11928	chr8_23004612_C_T	0.43	ENST00000251822	missense_variant	746	60	R/C		not found	25	likely_pathogenic	VUS	missense z-score >3; Zech et al. describe a missense variant de novo in a patient with epileptic encephalopathy	21	female	Generalized dystonia	NA		no
RHOBTB2	L-11481	chr8_23007549_C_T	0.45	ENST00000251822	missense_variant	1872	435	T/M		7.38e-06	25.2	ambiguous	VUS		1	female	Generalized dystonia	NA	Myoclonus rigidity	no
SCN8A	L-15732	chr12_51769896_G_A	0.5	ENST00000627620	missense_variant	3582	1134	G/E		not found	28.1	likely_pathogenic	VUS		44	male	Segmental dystonia	NA		no
SCN8A	L-13783	chr12_51774265_A_G	0.55	ENST00000627620	missense_variant	3903	1241	Y/C	uncertain_significance	2.92e-06	29.2	ambiguous	VUS		10	female	Focal dystonia	Cranial dystonia, oromandibular dystonia		yes
SCN8A	L-14627	chr12_51774265_A_G	0.46	ENST00000627620	missense_variant	3903	1241	Y/C	uncertain_significance	2.92e-06	29.2	ambiguous	VUS		45	female	Focal dystonia	Limb dystonia, upper extremity		no
SETX	L-851	chr9_132275328_C_G	0.56	ENST00000224140	missense_variant	7212	2343	G/A		6.2e-07	25.8	likely_pathogenic	VUS	heterozygous variants usually cause early-onset ALS	27	female	Focal dystonia	Cervical dystonia		no
SETX	L-12381	chr9_132278221_C_CCA	0.57	NM_015046.7	frameshift	6689_6690	2231	Ala/Trp		not found	34	not applicable	VUS	heterozygous variants usually cause early-onset ALS	19	female	Focal dystonia	Cervical dystonia		NA
SETX	L-15910	chr9_132295872_C_T	0.52	NM_015046.7	missense	6106	2036	Gly/Arg	likely_pathogenic	5.01e-06	34	likely_pathogenic	VUS	heterozygous variants usually cause early-onset ALS	50	male	Focal dystonia	Cervical dystonia		no
SETX	L-2707	chr9_132326476_AT_A	0.48	NM_015046.7	frameshift	5121	1707	Lys/Asn		1.239e-06	27.2	not applicable	VUS	heterozygous variants usually cause early-onset ALS	20	male	Focal dystonia	Limb dystonia, upper extremity		no
SETX	A-1404	chr9_132327699_G_A	0.48	ENST00000224140	missense_variant	4083	1300	S/F		6.2e-07	25.9	likely_pathogenic	VUS	heterozygous variants usually cause early-onset ALS	43	female	Focal dystonia	Cranial dystonia, blepharospasm only		yes
SETX	L-13672	chr9_132330127_T_C	0.52	ENST00000224140	missense_variant	1655	491	K/E		not found	24.5	ambiguous	VUS	heterozygous variants usually cause early-onset ALS	55	female	Segmental dystonia	NA		no
SETX	L-12237,L-12245	chr9_132330294_T_C	0.53	ENST00000224140	missense_variant	1488	435	H/R		not found	24.9	ambiguous	VUS	heterozygous variants usually cause early-onset ALS	2	male	NA	NA		NA
SETX	L-12120	chr9_132331422_C_T	0.48	ENST00000224140	missense_variant	1049	289	A/T		4.346e-05	25.8	ambiguous	VUS	heterozygous variants usually cause early-onset ALS	35	male	Focal dystonia	Cervical dystonia		no
SETX	L-2332	chr9_132334626_T_C	0.56	ENST00000224140	missense_variant	1004	274	M/V	uncertain_significance	3.151e-05	24.3	ambiguous	VUS	alternative variant is pathogenic; heterozygous variants usually cause early-onset ALS	31	male	Focal dystonia	Limb dystonia, upper extremity		yes
SGCE	A-1913	chr7_94598871_G_C	0.47	ENST00000648936	missense_variant	1192	386	T/R	uncertain_significance	0.0002239	28.1	likely_pathogenic	VUS		40	male	Segmental dystonia	NA		no
SGCE	L-13217	chr7_94603309_T_G	0.49	ENST00000648936	missense_variant	841	269	D/A		6.2e-07	25.1	likely_pathogenic	VUS		45	male	Focal dystonia	Cervical dystonia		no
SGCE	L-13831	chr7_94629733_G_A	0.46	ENST00000648936	missense_variant	253	73	P/L		3.65e-06	24.8	ambiguous	VUS		34	male	Segmental dystonia	NA		no
SLC20A2	8138	chr8_42430073_G_A	0.55	ENST00000520262	missense_variant	2165	567	T/M		2.92e-05	29.9	likely_pathogenic	VUS		55	female	Focal dystonia	Cervical dystonia		yes
SLC20A2	L-3866	chr8_42430143_T_C	0.43	ENST00000520262	missense_variant	2095	544	I/V		not found	23.2	likely_pathogenic	VUS		28	male	Focal dystonia	Cranial dystonia, oromandibular dystonia		no
SLC20A2	L-2286	chr8_42430236_G_A	0.43	ENST00000520262	missense_variant	2002	513	P/S		6.8e-07	29.1	likely_pathogenic	VUS		24	male	Focal dystonia	Limb dystonia, upper extremity		yes
SLC2A1	L-12201	chr1_42929691_C_A	0.43	ENST00000426263	missense_variant	986	257	V/F		2.8e-07	25.6	ambiguous	VUS		30	female	Focal dystonia	Cervical dystonia		NA
SOX6	L-3882	chr11_16015043_G_T	0.45	ENST00000683767	missense_variant	2088	544	T/K		3.59e-06	19	ambiguous	VUS		27	female	Focal dystonia	Limb dystonia, upper extremity		no
SOX6	L-13973	chr11_16055862_G_T	0.5	ENST00000683767	missense_variant	1598	381	P/T		2.8e-07	25.8	ambiguous	VUS		42	male	Focal dystonia	Cranial dystonia, blepharospasm only		no
SPTBN1	A-2149	chr2_54629150_C_G	0.49	ENST00000356805	missense_variant	2255	672	S/R		8.03e-06	16.95	likely_pathogenic	VUS	very high z- and pLI-score, candidate gene from Zech (there splice variant in adolescent-onset segmental dystonia and DD)	30	male	Segmental dystonia	NA		no
SPTBN1	L-13930	chr2_54629243_CATG_C	0.45	ENST00000356805	inframe_deletion	2349-2351	704	M/-		not found	21.6	not applicable	VUS	very high z- and pLI-score, candidate gene from Zech (there splice variant in adolescent-onset segmental dystonia and DD)	46	female	Focal dystonia	Cervical dystonia		yes
SPTBN1	L-14613	chr2_54629743_A_C	0.46	ENST00000356805	missense_variant	2848	870	Q/P		not found	25	likely_pathogenic	VUS	very high z- and pLI-score, candidate gene from Zech (there splice variant in adolescent-onset segmental dystonia and DD)	34	female	Focal dystonia	Cranial dystonia, blepharospasm only		no
SPTBN1	L-1865	chr2_54631174_G_A	0.48	ENST00000356805	missense_variant	3366	1043	V/M		1.533e-05	23.6	ambiguous	VUS	very high z- and pLI-score, candidate gene from Zech (there splice variant in adolescent-onset segmental dystonia and DD)	40	female	Focal dystonia	Cervical dystonia		no
SPTBN1	A-1465	chr2_54631595_C_A	0.51	ENST00000356805	missense_variant	3787	1183	A/D		not found	24.2	likely_pathogenic	VUS	very high z- and pLI-score, candidate gene from Zech (there splice variant in adolescent-onset segmental dystonia and DD)	40	female	Focal dystonia	Limb dystonia, upper extremity		no
SPTBN1	L-2828	chr2_54631609_C_A	0.34	ENST00000356805	missense_variant,splice_region_variant	3801	1188	Q/K		not found	29.1	likely_pathogenic	VUS	spliceAI predicts no splicing effect; very high z- and pLI-score, candidate gene from Zech (there splice variant in adolescent-onset segmental dystonia and DD)	45	male	Focal dystonia	Limb dystonia, upper extremity		no
SPTBN1	A-856	chr2_54649964_A_G	0.5	ENST00000356805	missense_variant	5791	1851	H/R		6.21e-07	19.95	ambiguous	VUS	very high z- and pLI-score, candidate gene from Zech (there splice variant in adolescent-onset segmental dystonia and DD)	40	female	Segmental dystonia	NA		yes
SPTBN1	A-3412	chr2_54653795_G_A	0.61	ENST00000356805	missense_variant	6003	1922	D/N		6.2e-07	32	likely_pathogenic	VUS	very high z- and pLI-score, candidate gene from Zech (there splice variant in adolescent-onset segmental dystonia and DD)	39	male	Multi-focal dystonia	NA		no
SPTBN1	L-12612	chr2_54657879_G_A	0.4	ENST00000356805	missense_variant	6315	2026	A/T		1.746e-05	32	likely_pathogenic	VUS	very high z- and pLI-score, candidate gene from Zech (there splice variant in adolescent-onset segmental dystonia and DD)	16	female	Focal dystonia	Cervical dystonia		NA
STUB1	L-13209	chr16_681504_CGAA_C	0.46	ENST00000219548	inframe_deletion	542-544	142-143	AK/A		3.59e-06	21.8	not applicable	VUS		30	female	Segmental dystonia	NA	Bradikinesia, ataxia	yes
STUB1	L-13213	chr16_681829_TGAG_T	0.49	ENST00000219548	inframe_deletion	678-680	188	E/-		1.428e-05	16.11	not applicable	VUS		36	female	Focal dystonia	Cervical dystonia		no
STUB1	L-12814	chr16_682062_G_A	0.47	ENST00000219548	missense_variant	771	219	D/N		4.36e-06	33	ambiguous	VUS		9	female	Focal dystonia	Limb dystonia, upper extremity		NA
STUB1	15573	chr16_682072_G_A	0.54	ENST00000219548	missense_variant	781	222	R/K		1.561e-05	25.5	likely_pathogenic	VUS		46	female	NA	NA		NA
STUB1	L-13093	chr16_682169_G_A	0.64	ENST00000219548	missense_variant	790	225	R/Q		2.48e-06	31	likely_pathogenic	VUS		29	female	Focal dystonia	Cervical dystonia		yes
STUB1	L-15786	chr16_682261_G_C	0.49	ENST00000219548	missense_variant	882	256	D/H		not found	25.9	likely_pathogenic	VUS		45	female	Focal dystonia	Cervical dystonia		yes
TBP	L-2921	chr6_170564603_C_T	0.46	ENST00000392092	missense_variant	799	186	R/C		8e-07	31	ambiguous	VUS	2 patients (related)	20	male	Focal dystonia	Limb dystonia, upper extremity		no
TBP	L-13805	chr6_170564603_C_T	0.52	ENST00000392092	missense_variant	799	186	R/C		8e-07	31	ambiguous	VUS	2 patients (related)	50	female	Focal dystonia	Cranial dystonia, blepharospasm only		yes
TOMM70	L-15785	chr3_100384577_C_G	0.49	ENST00000284320	missense_variant	777	213	V/L		6.2e-06	22.9	likely_pathogenic	VUS		16	female	Generalized dystonia	NA		no
TOR2A	A-1239	chr9_127733410_G_A	0.56	ENST00000373284	missense_variant	592	190	R/C		6.476e-05	29.2	ambiguous	VUS		22	female	Segmental dystonia	Hands, Cervical dystonia		no
TPP1	L-3831	chr11_6618886_C_A	0.47	ENST00000299427	missense_variant	141	40	R/L		6.2e-07	25.6	ambiguous	VUS		35	male	Focal dystonia	Limb dystonia, upper extremity		no
TREX1	L-4211	chr3_48467278_G_C	0.46	ENST00000625293	missense_variant	729	208	C/S	uncertain_significance	0.0002383	26.1	likely_pathogenic	VUS		11	male	Generalized dystonia	NA		no
TREX1	L-15911	chr3_48467278_G_C	0.53	ENST00000625293	missense_variant	729	208	C/S	uncertain_significance	0.0002383	26.1	likely_pathogenic	VUS		30	female	Focal dystonia	Cervical dystonia		no
TWNK	A-2028	chr10_100989043_T_C	0.51	ENST00000311916	missense_variant	1501	278	L/P		not found	23	likely_pathogenic	VUS		61	female	Focal dystonia	Cervical Dystonia		yes
TWNK	A-3282	chr10_100990894_G_C	0.5	ENST00000311916	missense_variant	2286	540	G/R		not found	27.8	likely_pathogenic	VUS		53	male	Segmental dystonia	NA		yes
TWNK	L-3590	chr10_100993257_G_A	0.48	ENST00000311916	missense_variant	2470	601	R/Q		4.51e-05	25.3	likely_pathogenic	VUS		10	female	Focal dystonia	Cranial dystonia, blepharospasm only		no
VPS16	7292	chr20_2840779_A_G	0.42	ENST00000380445	missense_variant	35	2	D/G		3.69e-06	22.7	ambiguous	VUS	patient also has a VUS in ATP1A3	29	male	Focal dystonia	Limb dystonia, upper extremity		no
VPS16	L-1830	chr20_2860365_A_G	0.49	ENST00000380445	missense_variant,splice_region_variant	397	123	N/D		6.8e-07	23	ambiguous	VUS		60	male	Focal dystonia	Cervical dystonia		yes
VPS16	L-12642	chr20_2862609_C_T	0.51	ENST00000380445	missense_variant	1132	368	R/W		0.0001427	26.7	likely_pathogenic	VUS		27	male	Focal dystonia	Limb dystonia, upper extremity		NA
VPS16	L-15674	chr20_2862609_C_T	0.45	ENST00000380445	missense_variant	1132	368	R/W		0.0001427	26.7	likely_pathogenic	VUS		31	female	Focal dystonia	Cervical dystonia		no
VPS16	L-4287	chr20_2862699_A_C	0.45	ENST00000380445	missense_variant	1222	398	S/R		4.125e-05	19.48	likely_pathogenic	VUS		67	female	Segmental dystonia	NA		no
VPS16	L-15644	chr20_2864221_C_G	0.41	ENST00000380445	missense_variant	1684	552	L/V		2.8e-07	25.2	likely_pathogenic	VUS	patient also has a VUS in EIF2AK2	34	female	Focal dystonia	Cervical dystonia		no
VPS16	L-13599	chr20_2864572_C_T	0.48	ENST00000380445	missense_variant	1874	615	T/M		1.772e-05	22.5	ambiguous	VUS		63	female	Focal dystonia	Cranial dystonia, upper and lower facial involvement		yes
VPS16	L-4193	chr20_2864979_G_A	0.43	ENST00000380445	missense_variant,splice_region_variant	1958	643	R/H		0.0001329	27.4	likely_benign	VUS		NA	female	Generalized dystonia	NA		no
VPS16	L-14063	chr20_2866216_T_C	0.57	ENST00000380445	missense_variant	2306	759	F/S		not found	32	likely_pathogenic	VUS		44	female	Focal dystonia	Cervical dystonia		no
VPS35	L-12433	chr16_46663071_G_A	0.5	ENST00000299138	missense_variant	1784	580	P/L		not found	29.6	likely_pathogenic	VUS		17	female	Focal dystonia	Limb dystonia, upper extremity		NA
WFS1	A-2498	chr4_6301092_G_A	0.56	ENST00000226760	missense_variant	1467	433	A/T	uncertain_significance	0.0002011	17.79	ambiguous	VUS		7	male	Generalized dystonia	NA		no
WFS1	L-8298	chr4_6301099_T_G	0.48	ENST00000226760	missense_variant	1474	435	I/S		not found	23.3	likely_pathogenic	VUS		58	female	Segmental dystonia	NA		no
WFS1	L-12607	chr4_6301333_A_C	0.54	ENST00000226760	missense_variant	1708	513	Y/S	uncertain_significance	5.275e-05	23.2	ambiguous	VUS		30	female	Focal dystonia	Cervical dystonia		NA
WFS1	L-1828	chr4_6301455_CTGGGGCTGCTCCGCGCCTCCATCGGCT_C	0.46	ENST00000226760	inframe_deletion	1831-1857	554-563	LGLLRASIGY/H		2.8e-07	18.26	not applicable	VUS		38	female	Segmental dystonia	NA		no
WFS1	Malay-DYS20	chr4_6301468_G_A	0.42	ENST00000226760	missense_variant	1843	558	R/H	likely_pathogenic	7.739e-05	25.5	likely_pathogenic	VUS	ClinVar classifies this variant as Pathogenic, 2 stars (multiple consistent, reviewed Feb '23, 3 submissions), citing 3 articles (31567480, 15277431 and 12754709).	8	male	Focal dystonia	Cervical dystonia		yes
WFS1	A-2733	chr4_6301786_T_C	0.55	ENST00000226760	missense_variant	2161	664	L/P		not found	28.2	likely_pathogenic	VUS		42	male	Focal dystonia	Cervical dystonia		yes
WFS1	A-504	chr4_6301879_G_A	0.56	ENST00000226760	missense_variant	2254	695	G/D		6.8e-07	27	likely_pathogenic	VUS		28	female	Multi-focal dystonia	NA		no
WFS1	L-12214	chr4_6301917_C_T	0.55	ENST00000226760	missense_variant	2292	708	R/C	uncertain_significance	8.833e-05	25.7	likely_pathogenic	VUS	26435059 says its pathogenic but homozygous, 11295831 and UniProt say it is benign; 2 patients	40	female	NA	NA		NA
WFS1	L-14437	chr4_6301917_C_T	0.45	ENST00000226760	missense_variant	2292	708	R/C	uncertain_significance	8.833e-05	25.7	likely_pathogenic	VUS	26435059 says its pathogenic but homozygous, 11295831 and UniProt say it is benign; 2 patients	34	female	Focal dystonia	Cervical dystonia		no
WFS1	L-13588	chr4_6302202_G_A	0.59	ENST00000226760	missense_variant	2577	803	V/M	uncertain_significance	1.804e-05	25.6	likely_pathogenic	VUS		25	female	Focal dystonia	Cervical dystonia		no
WFS1	A-1677	chr4_6302208_C_T	0.42	ENST00000226760	missense_variant	2583	805	R/W		2.328e-05	27.8	ambiguous	VUS		60	female	Focal dystonia	Cranial dystonia, upper and lower facial involvement		yes
WFS1	A-2364	chr4_6302287_G_A	0.5	ENST00000226760	missense_variant	2662	831	G/D	uncertain_significance,pathogenic	4.31e-06	26.8	likely_pathogenic	VUS	UniProt Variants classifies this variant as Pathogenic, citing 2 articles (12073007 and 11709537), associated with Autosomal dominant nonsyndromic hearing loss 6 and Deafness, autosomal dominant, 6.	13	female	Focal dystonia	Cervical Dystonia		no
WFS1	L-12263	chr4_6302397_C_T	0.52	ENST00000226760	missense_variant	2772	868	R/C	uncertain_significance	0.0001006	27.9	ambiguous	VUS		14	female	NA	NA		NA
XPR1	L-12703	chr1_180806119_A_C	0.46	ENST00000367590	missense_variant	685	169	T/P		not found	26.4	likely_pathogenic	VUS		10	female	Focal dystonia	Cervical dystonia		NA
YY1	L-751	chr14_100239668_G_T	0.71	ENST00000262238	missense_variant	525	142	D/Y		not found	26.9	ambiguous	VUS		36	male	Segmental dystonia	NA		no
ZEB2	A-904	chr2_144396565_A_G	0.46	ENST00000627532	missense_variant	3164	972	Y/H		2.8e-07	28.6	ambiguous	VUS		17	female	Segmental dystonia	NA		no
ZEB2	L-4361	chr2_144403972_C_T	0.54	ENST00000627532	missense_variant	1001	251	A/T	uncertain_significance	6.2e-07	24.7	ambiguous	VUS		41	male	Focal dystonia	Limb dystonia, upper extremity		no
ZNF532	L-12440	chr18_58939453_A_G	0.56	ENST00000591808	missense_variant	3173	846	H/R		1.24e-06	25.8	likely_pathogenic	VUS		10	female	Focal dystonia	Cervical dystonia		NA
ZNF629	L-13906	chr16_30783480_G_A	0.46	ENST00000262525	missense_variant	1059	283	T/I		not found	19.96	likely_pathogenic	VUS		25	female	Focal dystonia	Cervical dystonia		no
vaf: variant allele frequency, ACMG: American College of Medical Genetics and Genomics, VUS: variant of uncertain significance, NA: information not available
*patients with more than one VUS are marked in red

## Sheet: Table 4 - Episignature
Supplementary Table 4: Raw data from episignature analysis for rare KMT2B variants (pathogenic scores/variants are highlighted in red)
Patient ID	AAO	Dystonia distribution	cDNA Change*	Protein Change	CADD Score v1.6	ACMG scoring (before functional evidence)	gnomAD v4.1.0 Grpmax Filtering AF	Mean of normalized methylation (with MYC/DYT-SGCE patients as controls)	1/CV of normalized methylation (with MYC/DYT-SGCE patients as controls)	Interpretation
L-12616	3	NA	c.3789+1G>A	splice donor variant	35	LP	not found	4.95958	1.87115	pathogenic
L-12272	10	Generalized dystonia	c.4779+1G>A	splice donor variant	34	LP	not found	4.54945	1.90986	pathogenic
A-3300	45	Segmental dystonia	c.6782C>A	p.Thr2261Lys	22.7	LB	0.0009218	0.733052	0.55025	benign
L-13197	25	Focal dystonia	c.6782C>A	p.Thr2261Lys	22.7	LB	0.0009218	0.733052	0.55025	benign
L-13199	NA	Focal dystonia	c.6782C>A	p.Thr2261Lys	22.7	LB	0.0009218	0.733052	0.55025	benign
L-15093	42	NA	c.4025C>G	p.Thr1342Arg	21.9	VUS	2.395e-05	0.34605	0.246703	benign
A-1201	38	Focal dystonia	c.2183G>A	p.Ser728Asn	18.4	LB	0.0009682	-0.28797	0.248834	benign
A-1799	61	Focal dystonia	c.2183G>A	p.Ser728Asn	18.4	LB	0.0009682	-0.28797	0.248834	benign
L-15823	32	Focal dystonia	c.2183G>A	p.Ser728Asn	18.4	LB	0.0009682	-0.28797	0.248834	benign
L-1810	56	Segmental dystonia	c.2183G>A	p.Ser728Asn	18.4	LB	0.0009682	-0.28797	0.248834	benign
L-14063	44	Focal dystonia	c.7169C>T	p.Ser2390Leu	24.4	VUS	2.15e-05	0.208228	0.206852	benign
L-2027	10	Segmental dystonia	c.7169C>T	p.Ser2390Leu	24.4	VUS	2.15e-05	0.208228	0.206852	benign
L-4265	10	Segmental dystonia	c.7169C>T	p.Ser2390Leu	24.4	VUS	2.15e-05	0.208228	0.206852	benign
L-11395	39	Generalized dystonia	c.6257C>T	p.Ser2086Leu	23.1	VUS	3.6e-06	-0.00782833	0.00636597	benign
L-2755	37	Focal dystonia	c.2756C>T	p.Pro919Leu	22.8	VUS	1.966e-05	-0.212865	0.237876	benign
25877	NA	NA	c.6866C>T	p.Pro2289Leu	21.4	VUS	0.0001471	-0.136093	0.10717	benign
L-3828	37	Focal dystonia	c.6413C>T	p.Pro2138Leu	6.7	LB	7.045e-05	0.159404	0.148851	benign
L-2304	20	Focal dystonia	c.5908C>T	p.Pro1970Ser	8.2	LB	2.8e-07	-0.0894641	0.100113	benign
L-11884	39	Segmental dystonia	c.5878C>A	p.Pro1960Thr	23.1	VUS	1.239e-06	-0.0607676	0.0639315	benign
L-14762	34	Focal dystonia	c.4706C>T	p.Pro1569Leu	20.4	VUS	2.907e-05	0.489751	0.373858	benign
L-14459	54	Segmental dystonia	c.4496A>G	p.Lys1499Arg	26.7	VUS	3.68e-06	-0.593754	0.434479	benign
L-14571	1	Generalized dystonia	c.2268_2279dupACAGCCACAGCT	p.Leu760_Gln761insGlnProGlnLeu	10	LB	0.002041	-0.0613254	0.0498442	benign
L-12518	34	Focal dystonia	c.5692A>G	p.Ile1898Val	24.3	VUS	1.84e-06	-0.00904686	0.00616049	benign
L-4157	30	Segmental dystonia	c.5504A>T	p.His1835Leu	14.8	VUS	5.299e-05	-0.413682	0.235057	benign
L-13353	59	Generalized dystonia	c.988_993del	p.Gly330_Gln331del	14.2	VUS	0.0006566	-0.245932	0.180182	benign
L-6673	47	Focal dystonia	c.988_993del	p.Gly330_Gln331del	14.2	VUS	0.0006566	-0.245932	0.180182	benign
Malay-DYS19	48	Generalized dystonia	c.988_993del	p.Gly330_Gln331del	14.2	VUS	0.0006566	-0.245932	0.180182	benign
Malay-DYS25	53	Generalized dystonia	c.988_993del	p.Gly330_Gln331del	14.2	VUS	0.0006566	-0.245932	0.180182	benign
L-3591	10	Focal dystonia	c.4342G>A	p.Gly1448Ser	18.2	VUS	6.15e-06	0.452298	0.311507	benign
L-12696	29	Focal dystonia	c.4280G>A	p.Gly1427Asp	16.9	VUS	1.777e-05	0.359969	0.375138	benign
L-2791	15	Focal dystonia	c.2368G>A	p.Glu790Lys	18.6	VUS	3.59e-06	-0.0485553	0.0534132	benign
A-1918	31	Focal dystonia	c.1118A>G	p.Glu373Gly	5.6	VUS	not found	0.568115	0.483095	benign
L-8528	32	Segmental dystonia	c.3193G>A	p.Glu1065Lys	25.1	VUS	8e-07	-0.720523	0.804728	benign
L-3989	26	Focal dystonia	c.6901G>C	p.Asp2301His	22.7	VUS	2.616e-05	0.438397	0.43891	benign
L-12140	15	Segmental dystonia	c.6274C>G	p.Arg2092Gly	21.3	VUS	1.245e-06	0.107142	0.0947178	benign
L-13831	34	Segmental dystonia	c.5740C>G	p.Arg1914Gly	23.3	VUS	not found	-0.755553	0.646329	benign
L-12386	55	Focal dystonia	c.5536C>T	p.Arg1846Trp	26.6	VUS	2.55e-05	0.183826	0.162039	benign
L-3691	28	Focal dystonia	c.4460G>A	p.Arg1487His	23.4	VUS	5.846e-05	-0.441342	0.383675	benign
A-572	32	Multi-focal dystonia	c.2489C>A	p.Ala830Asp	9	LB	0.0004484	0.911513	0.97074	benign
L-4210	12	Generalized dystonia	c.2489C>A	p.Ala830Asp	9	LB	0.0004484	0.911513	0.97074	benign
L-13747	6	Generalized dystonia	c.2489C>A	p.Ala830Asp	9	LB	0.0004484	0.911513	0.97074	benign
L-14570	43	Focal dystonia	c.2489C>A	p.Ala830Asp	9	LB	0.0004484	0.911513	0.97074	benign
L-108	25	Focal dystonia	c.7166C>T	p.Ala2389Val	22.5	VUS	2.827e-05	0.15634	0.152565	benign
L-4367	11	Generalized dystonia	c.6130G>A	p.Ala2044Thr	18	VUS	2.118e-05	0.0601122	0.0470019	benign
L-4283	8	Generalized dystonia	c.4528G>A	p.Ala1510Thr	26.8	VUS	5.45e-06	-0.127432	0.118328	benign
AAO: age at onset, NA: information not available, ACMG: American College of Medical Genetics and Genomics, VUS: variant of uncertain significance, LB: likely benign, LP: likely pathogenic, MYC/DYT: myoclonus-dystonia, CV: coefficient of variation
*nomenclature is based on NM_014727.2
